# Supplementary material for: 4-(4-Chloro­phen­yl)-N-[(E)-4-(dimethyl­amino)­benzyl­idene]-1,3-thia­zol-2-amine
Source: Acta Crystallogr Sect E Struct Rep Online. 2011 Jul 23;67(Pt 8):o2115. doi: 10.1107/S1600536811028078 (PMC3213556; doi:10.1107/S1600536811028078)
Supplement: Supplementary file 1 [file e-67-o2115-sup1.cif]

##############################################################################
#                                                                            #
# This CIF contains the data in a paper accepted for publication in          #
# Acta Crystallographica Section E. It conforms to the requirements of       #
# Notes for Authors for Acta Crystallographica Section E, and has been       #
# peer reviewed under the auspices of the IUCr Commission on Journals.       #
#                                                                            #
# Full details of the Crystallographic Information File format               #
# are given in the paper "The Crystallographic Information File (CIF):       #
# a New Standard Archive File for Crystallography" by S. R. Hall, F. H.      #
# Allen and I. D. Brown [Acta Cryst. (1991), A47, 655-685].                  #
#                                                                            #
# The current version of the core CIF dictionary is obtainable from          #
# ftp://ftp.iucr.org/pub/cif_core.dic.                                       #
#                                                                            #
# Software is freely available for graphical display of the structure(s)     #
# in this CIF. For information consult the CIF software page                 #
# http://www.iucr.org/resources/cif/software.                                #
#                                                                            #
# This file may be used for bona fide research purposes within the           #
# scientific community so long as proper attribution is given to the journal # 
# article from which it was obtained.                                        #
#                                                                            #
##############################################################################
data_global
_audit_creation_method     SHELXL-97
_journal_date_recd_electronic     2011-06-25
_journal_date_accepted     2011-07-13
_journal_name_full     'Acta Crystallographica, Section E'
_journal_year     2011
_journal_volume     67
_journal_issue      8
_journal_page_first     o2115
_journal_page_last     o2115
_journal_paper_category     QO
_journal_coeditor_code     XU5251
_publ_contact_author_name     'Ravindranath S. Rathore'
_publ_contact_author_address
;
Bioinformatics Infrastructure Facility,
School of Life Science,
University of Hyderabad,
Hyderabad 500 046
India
;
_publ_contact_author_email     'rsrsl@uohyd.ernet.in'
_publ_contact_author_fax     '91 40 23010120'
_publ_contact_author_phone     '91 40 23013405'
_publ_section_title
;\
4-(4-Chlorophenyl)-<i>N</i>-[(<i>E</i>)-4-(dimethylamino)benzylidene]-1,3-\
thiazol-2-amine
;
loop_
    _publ_author_name
    _publ_author_address
    'S. Vijaya'
;
Department of Physics
Government First Grade College
Bidadi, Bangalore 560 067, India
;
    'Vasu'
;
Organic Chemistry Division,
Vivekananda Degree Collage,
Bangalore 560 055, India
;
    'K. V. Arjuna Gowda'
;
Department of Physics
Government First Grade College
Mandya 571 401, India
;
    'T. Narasimhamurthy'
;
Materials Research Center,
Indian Institute of Science,
Bangalore 560 012, India
;
    'R. S. Rathore'
;
Bioinformatics Infrastructure Facility,
School of Life Sciences,
University of Hyderabad,
Hyderabad 500 046
India
;
data_I
_chemical_name_systematic
;
4-(4-Chlorophenyl)-<i>N</i>-[(<i>E</i>)-4-(dimethylamino)benzylidene]-
1,3-thiazol-2-amine
;
_chemical_name_common     ?
_chemical_formula_moiety     'C18 H16 Cl N3 S'
_chemical_formula_sum     'C18 H16 Cl N3 S'
_chemical_formula_iupac     'C18 H16 Cl N3 S'
_chemical_formula_weight     341.85
_chemical_melting_point     ?
_symmetry_cell_setting     monoclinic
_symmetry_space_group_name_H-M     'P 21'
_symmetry_space_group_name_Hall     'P 2yb'
loop_
    _symmetry_equiv_pos_as_xyz
    'x, y, z'
    '-x, y+1/2, -z'
_cell_length_a     6.1169(7)
_cell_length_b     7.4708(8)
_cell_length_c     18.2536(18)
_cell_angle_alpha     90.00
_cell_angle_beta     97.975(11)
_cell_angle_gamma     90.00
_cell_volume     826.09(15)
_cell_formula_units_Z     2
_cell_measurement_reflns_used     1055
_cell_measurement_theta_min     2.21
_cell_measurement_theta_max     29.2
_cell_measurement_temperature     294(2)
_exptl_crystal_description     needle
_exptl_crystal_colour     brown
_exptl_crystal_size_max     0.24
_exptl_crystal_size_mid     0.18
_exptl_crystal_size_min     0.16
_exptl_crystal_density_diffrn     1.374
_exptl_crystal_density_meas     ?
_exptl_crystal_density_method     'not measured'
_exptl_crystal_F_000     356
_exptl_absorpt_coefficient_mu     0.360
_exptl_absorpt_correction_type     multi-scan
_exptl_absorpt_process_details     '(SADABS; Bruker, 2004)'
_exptl_absorpt_correction_T_min     0.9186
_exptl_absorpt_correction_T_max     0.9447
_exptl_special_details
;
;
_diffrn_ambient_temperature     294(2)
_diffrn_radiation_type     MoK\a
_diffrn_radiation_wavelength     0.71073
_diffrn_radiation_source     'fine-focus sealed tube'
_diffrn_radiation_monochromator     graphite
_diffrn_measurement_device_type     'Bruker APEXII CCD'
_diffrn_measurement_method     '\f and \w'
_diffrn_detector_area_resol_mean     .
_diffrn_reflns_number     9063
_diffrn_reflns_av_R_equivalents     0.0835
_diffrn_reflns_av_sigmaI/netI     0.1759
_diffrn_reflns_theta_min     2.95
_diffrn_reflns_theta_max     25.99
_diffrn_reflns_theta_full     25.00
_diffrn_measured_fraction_theta_max     0.999
_diffrn_measured_fraction_theta_full     0.999
_diffrn_reflns_limit_h_min     -7
_diffrn_reflns_limit_h_max     7
_diffrn_reflns_limit_k_min     -9
_diffrn_reflns_limit_k_max     9
_diffrn_reflns_limit_l_min     -22
_diffrn_reflns_limit_l_max     22
_diffrn_standards_number     .
_diffrn_standards_interval_count     .
_diffrn_standards_interval_time     .
_diffrn_standards_decay_%     .
_refine_special_details
;
Refinement of <i>F</i>^2^ against ALL reflections. The weighted <i>R</i>-factor
<i>wR</i> and goodness of fit <i>S</i> are based on <i>F</i>^2^, conventional
<i>R</i>-factors <i>R</i> are based on <i>F</i>, with <i>F</i> set to zero for
negative <i>F</i>^2^. The threshold expression of <i>F</i>^2^ >
\s(<i>F</i>^2^) is used only for calculating <i>R</i>-factors(gt) <i>etc</i>.
and is not relevant to the choice of reflections for refinement.
<i>R</i>-factors based on <i>F</i>^2^ are statistically about twice as large
as those based on <i>F</i>, and <i>R</i>- factors based on ALL data will be
even larger.
;
_reflns_number_total     3242
_reflns_number_gt     1355
_reflns_threshold_expression     I>2\s(I)
_refine_ls_structure_factor_coef     Fsqd
_refine_ls_matrix_type     full
_refine_ls_R_factor_all     0.1542
_refine_ls_R_factor_gt     0.0479
_refine_ls_wR_factor_gt     0.0492
_refine_ls_wR_factor_ref     0.0619
_refine_ls_goodness_of_fit_ref     0.777
_refine_ls_restrained_S_all     0.777
_refine_ls_number_reflns     3242
_refine_ls_number_parameters     210
_refine_ls_number_restraints     1
_refine_ls_hydrogen_treatment     constr
_refine_ls_weighting_scheme     calc
_refine_ls_weighting_details
                 'calc w=1/[\s^2^(Fo^2^)+(0.0100P)^2^] where P=(Fo^2^+2Fc^2^)/3'
_atom_sites_solution_hydrogens     geom
_atom_sites_solution_primary     direct
_atom_sites_solution_secondary     difmap
_refine_ls_shift/su_max     0.004
_refine_ls_shift/su_mean     0.000
_refine_diff_density_max     0.180
_refine_diff_density_min     -0.202
_refine_ls_extinction_method     none
_refine_ls_extinction_coef     ?
_refine_ls_abs_structure_details     'Flack (1983), 1483 Friedel pairs'
_refine_ls_abs_structure_Flack     0.06(8)
loop_
    _atom_type_symbol
    _atom_type_description
    _atom_type_scat_dispersion_real
    _atom_type_scat_dispersion_imag
    _atom_type_scat_source
    'C' 'C' 0.0033 0.0016
                         'International Tables Vol C Tables 4.2.6.8 and 6.1.1.4'
    'H' 'H' 0.0000 0.0000
                         'International Tables Vol C Tables 4.2.6.8 and 6.1.1.4'
    'Cl' 'Cl' 0.1484 0.1585
                         'International Tables Vol C Tables 4.2.6.8 and 6.1.1.4'
    'N' 'N' 0.0061 0.0033
                         'International Tables Vol C Tables 4.2.6.8 and 6.1.1.4'
    'S' 'S' 0.1246 0.1234
                         'International Tables Vol C Tables 4.2.6.8 and 6.1.1.4'
_computing_data_collection     'APEX2 (Bruker, 2010)'
_computing_cell_refinement     'SAINT-Plus (Bruker, 2010)'
_computing_data_reduction     'SAINT-Plus (Bruker, 2010)'
_computing_structure_solution     'SHELXS97 (Sheldrick, 2008)'
_computing_structure_refinement     'SHELXL97 (Sheldrick, 2008)'
_computing_molecular_graphics     'ORTEP-3 (Farrugia, 1997)'
_computing_publication_material     'SHELXL97 and PLATON (Spek, 2009)'
loop_
    _atom_site_type_symbol
    _atom_site_label
    _atom_site_fract_x
    _atom_site_fract_y
    _atom_site_fract_z
    _atom_site_U_iso_or_equiv
    _atom_site_adp_type
    _atom_site_calc_flag
    _atom_site_refinement_flags
    _atom_site_occupancy
    _atom_site_symmetry_multiplicity
    _atom_site_disorder_assembly
    _atom_site_disorder_group
    S S1 -0.58295(18) 0.55168(16) 0.68740(6) 0.0603(4) Uani d . 1 1 . .
    Cl Cl1 -0.0164(2) 0.44097(17) 0.29270(6) 0.0840(5) Uani d . 1 1 . .
    N N1 -0.2184(5) 0.4428(5) 0.64682(18) 0.0417(9) Uani d . 1 1 . .
    N N2 -0.2363(6) 0.4507(5) 0.77983(19) 0.0541(10) Uani d . 1 1 . .
    N N3 0.3895(6) 0.3460(4) 1.0889(2) 0.0448(10) Uani d . 1 1 . .
    C C1 -0.1183(8) 0.4555(6) 0.3769(2) 0.0504(13) Uani d . 1 1 . .
    C C2 -0.3184(7) 0.5363(6) 0.3800(2) 0.0577(13) Uani d . 1 1 . .
    H H2 -0.4002 0.5824 0.3374 0.069 Uiso calc R 1 1 . .
    C C3 -0.3970(6) 0.5480(6) 0.4478(2) 0.0490(12) Uani d . 1 1 . .
    H H3 -0.5311 0.6045 0.4506 0.059 Uiso calc R 1 1 . .
    C C4 -0.2781(6) 0.4765(5) 0.5114(2) 0.0340(11) Uani d . 1 1 . .
    C C5 -0.0787(6) 0.3928(5) 0.5059(2) 0.0445(13) Uani d . 1 1 . .
    H H5 0.0023 0.3429 0.5478 0.053 Uiso calc R 1 1 . .
    C C6 0.0014(7) 0.3830(5) 0.4382(2) 0.0473(13) Uani d . 1 1 . .
    H H6 0.1356 0.3273 0.4349 0.057 Uiso calc R 1 1 . .
    C C7 -0.3576(7) 0.4909(5) 0.5840(2) 0.0373(12) Uani d . 1 1 . .
    C C8 -0.5606(6) 0.5520(6) 0.5945(2) 0.0512(12) Uani d . 1 1 . .
    H H8 -0.6706 0.5884 0.5571 0.061 Uiso calc R 1 1 . .
    C C9 -0.3158(6) 0.4695(6) 0.7050(3) 0.0491(13) Uani d . 1 1 . .
    C C10 -0.0454(7) 0.3803(5) 0.7958(2) 0.0442(13) Uani d . 1 1 . .
    H H10 0.0264 0.3374 0.7577 0.053 Uiso calc R 1 1 . .
    C C11 0.0633(7) 0.3650(5) 0.8714(3) 0.0369(11) Uani d . 1 1 . .
    C C12 -0.0298(6) 0.4390(6) 0.9301(2) 0.0422(11) Uani d . 1 1 . .
    H H12 -0.1679 0.4928 0.9206 0.051 Uiso calc R 1 1 . .
    C C13 0.0767(6) 0.4348(6) 1.0015(2) 0.0422(12) Uani d . 1 1 . .
    H H13 0.0112 0.4879 1.0391 0.051 Uiso calc R 1 1 . .
    C C14 0.2839(7) 0.3510(6) 1.0185(2) 0.0376(12) Uani d . 1 1 . .
    C C15 0.3763(7) 0.2732(5) 0.9598(2) 0.0415(12) Uani d . 1 1 . .
    H H15 0.5122 0.2158 0.9690 0.050 Uiso calc R 1 1 . .
    C C16 0.2669(7) 0.2815(5) 0.8887(2) 0.0466(13) Uani d . 1 1 . .
    H H16 0.3318 0.2293 0.8508 0.056 Uiso calc R 1 1 . .
    C C17 0.2862(6) 0.4146(6) 1.1505(2) 0.0654(15) Uani d . 1 1 . .
    H H17C 0.1580 0.3443 1.1559 0.098 Uiso calc R 1 1 . .
    H H17B 0.2435 0.5370 1.1411 0.098 Uiso calc R 1 1 . .
    H H17A 0.3891 0.4078 1.1952 0.098 Uiso calc R 1 1 . .
    C C18 0.6027(7) 0.2620(6) 1.1087(2) 0.0608(14) Uani d . 1 1 . .
    H H18A 0.7059 0.3112 1.0790 0.091 Uiso calc R 1 1 . .
    H H18B 0.5894 0.1354 1.1002 0.091 Uiso calc R 1 1 . .
    H H18C 0.6543 0.2836 1.1600 0.091 Uiso calc R 1 1 . .
loop_
    _atom_site_aniso_label
    _atom_site_aniso_U_11
    _atom_site_aniso_U_22
    _atom_site_aniso_U_33
    _atom_site_aniso_U_12
    _atom_site_aniso_U_13
    _atom_site_aniso_U_23
    S1 0.0511(8) 0.0798(10) 0.0498(9) 0.0126(8) 0.0057(7) -0.0004(8)
    Cl1 0.1220(12) 0.0840(10) 0.0528(9) -0.0034(9) 0.0367(9) 0.0026(8)
    N1 0.045(2) 0.048(2) 0.032(2) 0.010(2) 0.0036(19) -0.003(2)
    N2 0.047(2) 0.072(3) 0.044(3) 0.005(2) 0.009(2) 0.002(2)
    N3 0.050(3) 0.047(3) 0.041(3) 0.014(2) 0.018(2) 0.001(2)
    C1 0.072(4) 0.039(3) 0.043(3) -0.006(3) 0.016(3) 0.003(3)
    C2 0.074(4) 0.056(3) 0.043(3) 0.009(3) 0.006(3) 0.019(3)
    C3 0.052(3) 0.048(3) 0.045(3) -0.003(3) -0.001(3) 0.007(3)
    C4 0.040(3) 0.028(3) 0.035(3) -0.005(2) 0.006(2) -0.002(2)
    C5 0.050(3) 0.044(3) 0.039(3) 0.005(2) 0.005(3) 0.002(2)
    C6 0.053(3) 0.041(3) 0.049(3) 0.001(3) 0.015(3) -0.007(3)
    C7 0.043(3) 0.026(3) 0.042(3) -0.002(2) 0.000(2) -0.004(2)
    C8 0.051(3) 0.059(3) 0.042(3) 0.003(3) -0.002(2) -0.001(3)
    C9 0.048(3) 0.045(3) 0.052(3) 0.009(2) -0.001(3) 0.001(3)
    C10 0.057(3) 0.040(3) 0.039(3) -0.008(3) 0.015(3) -0.006(2)
    C11 0.039(3) 0.038(3) 0.035(3) -0.003(2) 0.008(3) -0.001(2)
    C12 0.037(3) 0.046(3) 0.046(3) 0.003(2) 0.013(3) -0.006(3)
    C13 0.041(3) 0.053(3) 0.034(3) 0.006(3) 0.011(2) 0.001(3)
    C14 0.046(3) 0.037(3) 0.033(3) -0.001(2) 0.016(3) 0.006(2)
    C15 0.042(3) 0.045(3) 0.038(3) 0.012(2) 0.006(3) -0.008(3)
    C16 0.049(3) 0.046(3) 0.047(3) 0.004(2) 0.015(3) -0.004(3)
    C17 0.066(3) 0.089(4) 0.042(3) 0.018(3) 0.013(3) -0.003(3)
    C18 0.055(4) 0.074(4) 0.050(4) 0.015(3) -0.005(3) 0.001(3)
_geom_special_details
;
All e.s.d.'s (except the e.s.d. in the dihedral angle between two l.s. planes)
are estimated using the full covariance matrix. The cell e.s.d.'s are taken
into account individually in the estimation of e.s.d.'s in distances, angles
and torsion angles; correlations between e.s.d.'s in cell parameters are only
used when they are defined by crystal symmetry. An approximate (isotropic)
treatment of cell e.s.d.'s is used for estimating e.s.d.'s involving l.s.
planes.
Weighted least-squares planes through the starred atoms (Nardelli, Musatti,
Domiano & Andreetti Ric.Sci.(1965),15(II---A),807). Equation of the plane:
m1*<i>X</i>+m2*Y+m3*<i>Z</i>=d
Plane 1 m1 = -0.44990(0.00160) m2 = -0.87347(0.00086) m3 = -0.18611(0.00175) D
= -3.47756(0.01551) Atom d s d/s (d/s)**2 C1 * -0.0082 0.0048 - 1.706 2.911 C2
* 0.0089 0.0046 1.925 3.707 C3 * -0.0021 0.0045 - 0.472 0.223 C4 * -0.0040
0.0039 - 1.036 1.072 C5 * 0.0051 0.0039 1.304 1.700 C6 * -0.0004 0.0040 -
0.096 0.009 Cl1 - 0.0062 0.0013 - 4.835 23.378 C7 - 0.0409 0.0039 - 10.501
110.265 ============ Sum((d/s)**2) for starred atoms 9.623 Chi-squared at 95%
for 3 degrees of freedom: 7.81 The group of atoms deviates significantly from
planarity
Plane 2 m1 = -0.34887(0.00131) m2 = -0.93392(0.00058) m3 = -0.07797(0.00194) D
= -2.96690(0.02047) Atom d s d/s (d/s)**2 N1 * 0.0036 0.0034 1.053 1.108 S1 *
0.0002 0.0012 0.201 0.041 C7 * -0.0021 0.0039 - 0.541 0.293 C8 * -0.0007
0.0043 - 0.157 0.025 C9 * -0.0054 0.0042 - 1.283 1.647 N2 - 0.0838 0.0039 -
21.454 460.260 C4 - 0.0329 0.0039 - 8.470 71.739 ============ Sum((d/s)**2)
for starred atoms 3.113 Chi-squared at 95% for 2 degrees of freedom: 5.99 The
group of atoms does not deviate significantly from planarity
Plane 3 m1 = 0.47925(0.00159) m2 = 0.86590(0.00089) m3 = -0.14330(0.00169) D =
-0.77606(0.02916) Atom d s d/s (d/s)**2 C11 * 0.0080 0.0041 1.980 3.920 C12 *
-0.0093 0.0041 - 2.291 5.251 C13 * 0.0037 0.0043 0.856 0.733 C14 * 0.0043
0.0042 1.010 1.021 C15 * -0.0044 0.0038 - 1.160 1.346 C16 * -0.0009 0.0040 -
0.219 0.048 N3 0.0139 0.0033 4.236 17.942 C10 0.0759 0.0041 18.730 350.815
============ Sum((d/s)**2) for starred atoms 12.318 Chi-squared at 95% for 3
degrees of freedom: 7.81 The group of atoms deviates significantly from
planarity
Plane 4 m1 = 0.46397(0.00261) m2 = 0.88241(0.00119) m3 = -0.07795(0.00540) D =
0.57261(0.10767) Atom d s d/s (d/s)**2 N3 * 0.0000 0.0033 0.000 0.000 C17 *
0.0000 0.0040 0.000 0.000 C18 * 0.0000 0.0041 0.000 0.000 C14 - 0.0851 0.0042
- 20.162 406.523 ============ Sum((d/s)**2) for starred atoms 0.000 Dihedral
angles formed by LSQ-planes Plane - plane angle (s.u.) angle (s.u.) 1 2 9.17
(0.13) 170.83 (0.13) 1 3 19.04 (0.14) 160.96 (0.14) 1 4 15.20 (0.31) 164.80
(0.31) 2 3 15.27 (0.13) 164.73 (0.13) 2 4 11.51 (0.27) 168.49 (0.27) 3 4 3.96
(0.31) 176.04 (0.31)
;
loop_
    _geom_bond_atom_site_label_1
    _geom_bond_atom_site_label_2
    _geom_bond_site_symmetry_2
    _geom_bond_distance
    _geom_bond_publ_flag
    S1 C8 . 1.720(4) ?
    S1 C9 . 1.733(4) ?
    Cl1 C1 . 1.741(4) ?
    N1 C9 . 1.303(4) ?
    N1 C7 . 1.378(4) ?
    N2 C10 . 1.277(4) ?
    N2 C9 . 1.393(4) ?
    N3 C14 . 1.357(5) ?
    N3 C18 . 1.447(5) ?
    N3 C17 . 1.458(4) ?
    C1 C6 . 1.361(5) ?
    C1 C2 . 1.373(5) ?
    C2 C3 . 1.392(4) ?
    C2 H2 . 0.9300 ?
    C3 C4 . 1.388(5) ?
    C3 H3 . 0.9300 ?
    C4 C5 . 1.386(5) ?
    C4 C7 . 1.477(4) ?
    C5 C6 . 1.394(4) ?
    C5 H5 . 0.9300 ?
    C6 H6 . 0.9300 ?
    C7 C8 . 1.362(4) ?
    C8 H8 . 0.9300 ?
    C10 C11 . 1.451(5) ?
    C10 H10 . 0.9300 ?
    C11 C16 . 1.390(5) ?
    C11 C12 . 1.394(4) ?
    C12 C13 . 1.375(4) ?
    C12 H12 . 0.9300 ?
    C13 C14 . 1.409(5) ?
    C13 H13 . 0.9300 ?
    C14 C15 . 1.404(5) ?
    C15 C16 . 1.377(5) ?
    C15 H15 . 0.9300 ?
    C16 H16 . 0.9300 ?
    C17 H17C . 0.9600 ?
    C17 H17B . 0.9600 ?
    C17 H17A . 0.9600 ?
    C18 H18A . 0.9600 ?
    C18 H18B . 0.9600 ?
    C18 H18C . 0.9600 ?
loop_
    _geom_angle_atom_site_label_1
    _geom_angle_atom_site_label_2
    _geom_angle_atom_site_label_3
    _geom_angle_site_symmetry_1
    _geom_angle_site_symmetry_3
    _geom_angle
    _geom_angle_publ_flag
    C8 S1 C9 . . 88.9(2) ?
    C9 N1 C7 . . 109.8(3) ?
    C10 N2 C9 . . 116.7(4) ?
    C14 N3 C18 . . 122.9(3) ?
    C14 N3 C17 . . 121.4(3) ?
    C18 N3 C17 . . 115.6(4) ?
    C6 C1 C2 . . 121.5(4) ?
    C6 C1 Cl1 . . 118.9(4) ?
    C2 C1 Cl1 . . 119.6(4) ?
    C1 C2 C3 . . 118.9(4) ?
    C1 C2 H2 . . 120.6 ?
    C3 C2 H2 . . 120.6 ?
    C4 C3 C2 . . 120.9(4) ?
    C4 C3 H3 . . 119.5 ?
    C2 C3 H3 . . 119.5 ?
    C5 C4 C3 . . 118.6(3) ?
    C5 C4 C7 . . 120.0(4) ?
    C3 C4 C7 . . 121.5(4) ?
    C4 C5 C6 . . 120.6(4) ?
    C4 C5 H5 . . 119.7 ?
    C6 C5 H5 . . 119.7 ?
    C1 C6 C5 . . 119.5(4) ?
    C1 C6 H6 . . 120.3 ?
    C5 C6 H6 . . 120.3 ?
    C8 C7 N1 . . 116.1(4) ?
    C8 C7 C4 . . 124.8(4) ?
    N1 C7 C4 . . 119.1(4) ?
    C7 C8 S1 . . 109.7(3) ?
    C7 C8 H8 . . 125.1 ?
    S1 C8 H8 . . 125.1 ?
    N1 C9 N2 . . 130.3(4) ?
    N1 C9 S1 . . 115.5(3) ?
    N2 C9 S1 . . 114.1(3) ?
    N2 C10 C11 . . 122.3(4) ?
    N2 C10 H10 . . 118.9 ?
    C11 C10 H10 . . 118.9 ?
    C16 C11 C12 . . 116.9(4) ?
    C16 C11 C10 . . 121.9(4) ?
    C12 C11 C10 . . 121.1(4) ?
    C13 C12 C11 . . 121.9(4) ?
    C13 C12 H12 . . 119.0 ?
    C11 C12 H12 . . 119.0 ?
    C12 C13 C14 . . 120.8(4) ?
    C12 C13 H13 . . 119.6 ?
    C14 C13 H13 . . 119.6 ?
    N3 C14 C15 . . 121.5(4) ?
    N3 C14 C13 . . 121.0(4) ?
    C15 C14 C13 . . 117.5(4) ?
    C16 C15 C14 . . 120.4(4) ?
    C16 C15 H15 . . 119.8 ?
    C14 C15 H15 . . 119.8 ?
    C15 C16 C11 . . 122.5(4) ?
    C15 C16 H16 . . 118.8 ?
    C11 C16 H16 . . 118.8 ?
    N3 C17 H17C . . 109.5 ?
    N3 C17 H17B . . 109.5 ?
    H17C C17 H17B . . 109.5 ?
    N3 C17 H17A . . 109.5 ?
    H17C C17 H17A . . 109.5 ?
    H17B C17 H17A . . 109.5 ?
    N3 C18 H18A . . 109.5 ?
    N3 C18 H18B . . 109.5 ?
    H18A C18 H18B . . 109.5 ?
    N3 C18 H18C . . 109.5 ?
    H18A C18 H18C . . 109.5 ?
    H18B C18 H18C . . 109.5 ?
loop_
    _geom_torsion_atom_site_label_1
    _geom_torsion_atom_site_label_2
    _geom_torsion_atom_site_label_3
    _geom_torsion_atom_site_label_4
    _geom_torsion_site_symmetry_1
    _geom_torsion_site_symmetry_2
    _geom_torsion_site_symmetry_3
    _geom_torsion_site_symmetry_4
    _geom_torsion
    _geom_torsion_publ_flag
    C6 C1 C2 C3 . . . . 1.7(7) ?
    Cl1 C1 C2 C3 . . . . -179.6(3) ?
    C1 C2 C3 C4 . . . . -1.2(7) ?
    C2 C3 C4 C5 . . . . 0.0(6) ?
    C2 C3 C4 C7 . . . . 178.9(4) ?
    C3 C4 C5 C6 . . . . 0.8(6) ?
    C7 C4 C5 C6 . . . . -178.1(4) ?
    C2 C1 C6 C5 . . . . -1.0(7) ?
    Cl1 C1 C6 C5 . . . . -179.7(3) ?
    C4 C5 C6 C1 . . . . -0.3(6) ?
    C9 N1 C7 C8 . . . . -0.7(5) ?
    C9 N1 C7 C4 . . . . 178.3(4) ?
    C5 C4 C7 C8 . . . . -172.4(4) ?
    C3 C4 C7 C8 . . . . 8.8(6) ?
    C5 C4 C7 N1 . . . . 8.8(5) ?
    C3 C4 C7 N1 . . . . -170.0(4) ?
    N1 C7 C8 S1 . . . . 0.3(5) ?
    C4 C7 C8 S1 . . . . -178.6(3) ?
    C9 S1 C8 C7 . . . . 0.1(3) ?
    C7 N1 C9 N2 . . . . -175.7(4) ?
    C7 N1 C9 S1 . . . . 0.8(5) ?
    C10 N2 C9 N1 . . . . -7.6(7) ?
    C10 N2 C9 S1 . . . . 175.8(3) ?
    C8 S1 C9 N1 . . . . -0.6(4) ?
    C8 S1 C9 N2 . . . . 176.5(3) ?
    C9 N2 C10 C11 . . . . 175.4(4) ?
    N2 C10 C11 C16 . . . . 177.2(4) ?
    N2 C10 C11 C12 . . . . -4.8(6) ?
    C16 C11 C12 C13 . . . . 1.9(6) ?
    C10 C11 C12 C13 . . . . -176.2(4) ?
    C11 C12 C13 C14 . . . . -1.5(7) ?
    C18 N3 C14 C15 . . . . 0.2(6) ?
    C17 N3 C14 C15 . . . . -175.3(4) ?
    C18 N3 C14 C13 . . . . -179.8(4) ?
    C17 N3 C14 C13 . . . . 4.8(6) ?
    C12 C13 C14 N3 . . . . -179.8(4) ?
    C12 C13 C14 C15 . . . . 0.2(6) ?
    N3 C14 C15 C16 . . . . -179.4(4) ?
    C13 C14 C15 C16 . . . . 0.6(6) ?
    C14 C15 C16 C11 . . . . -0.2(6) ?
    C12 C11 C16 C15 . . . . -1.0(6) ?
    C10 C11 C16 C15 . . . . 177.0(4) ?
loop_
    _geom_hbond_atom_site_label_D
    _geom_hbond_atom_site_label_H
    _geom_hbond_atom_site_label_A
    _geom_hbond_site_symmetry_A
    _geom_hbond_distance_DH
    _geom_hbond_distance_HA
    _geom_hbond_distance_DA
    _geom_hbond_angle_DHA
    C18 H18B Cg 2_647 0.96 2.73 3.515(5) 140
