# Supplementary material for: 4-(4-Chloro­phen­yl)-N-[(E)-4-(dimethyl­amino)­benzyl­idene]-1,3-thia­zol-2-amine
Source: Acta Crystallogr Sect E Struct Rep Online. 2011 Jul 23;67(Pt 8):o2115. doi: 10.1107/S1600536811028078 (PMC3213556; doi:10.1107/S1600536811028078)
Supplement: Supplementary file 2 [file e-67-o2115-Isup2.hkl]

#4-(4-chlorophenyl)-N-{(1E)-[4-(dimethylamino)phenyl]methylidene}
#-1,3-thiazol-2-amine
# S. Vijaya et al., 2011, Acta Crystallographica E.

# h,k,l, Fc-squared, Fo-squared, sigma(Fo-squared) and status flag
#
data_I
_shelx_title 'amino-thiazole derivative in P 1 21 1'
_shelx_refln_list_code          4
_shelx_F_calc_maximum      132.57
_exptl_crystal_F_000       356.00
_reflns_d_resolution_high  0.8108
 
loop_
 _symmetry_equiv_pos_as_xyz
 'x, y, z'
 '-x, y+1/2, -z'
 
_cell_length_a     6.1169
_cell_length_b     7.4708
_cell_length_c    18.2536
_cell_angle_alpha  90.000
_cell_angle_beta   97.975
_cell_angle_gamma  90.000
 
_shelx_F_squared_multiplier     1.000
 
loop_
 _refln_index_h
 _refln_index_k
 _refln_index_l
 _refln_F_squared_calc
 _refln_F_squared_meas
 _refln_F_squared_sigma
 _refln_observed_status
   1  -9   0        2.45       -5.54     23.22 o
   0  -8   0        7.01       51.22     23.52 o
   1  -8   0        1.71       20.01     18.80 o
   2  -8   0       10.79       13.28     17.57 o
   3  -8   0        7.52       -1.48     22.46 o
   1  -7   0       33.87       28.75     17.81 o
   2  -7   0       26.34       14.17     15.57 o
   3  -7   0        4.67        9.45     16.78 o
   4  -7   0        2.63      -11.24     20.37 o
   0  -6   0       68.07      112.84     27.54 o
   1  -6   0       86.76      109.43     18.56 o
   2  -6   0      170.04      152.91     15.86 o
   3  -6   0        1.29       11.48     17.08 o
   4  -6   0       19.98        5.68     18.39 o
   5  -6   0       11.59        8.50     17.92 o
   1  -5   0      348.41      326.02     16.78 o
   2  -5   0       60.36       59.18      5.74 o
   3  -5   0       38.64       24.35     12.16 o
   4  -5   0       22.45       36.97     22.77 o
   5  -5   0       40.65       33.74     16.65 o
   6  -5   0        5.81       -2.75     24.71 o
   0  -4   0      143.63      152.78     22.56 o
   1  -4   0     2513.48     2466.48     29.02 o
   2  -4   0      239.42      237.95      9.37 o
   3  -4   0       16.31       19.64      6.83 o
   4  -4   0      208.85      229.29     15.81 o
   5  -4   0       31.38       20.91     14.27 o
   6  -4   0       17.36        7.25     21.24 o
   1  -3   0     2056.73     2117.72     24.28 o
   2  -3   0       49.72       63.50      6.49 o
   3  -3   0      118.52      116.37      8.78 o
   4  -3   0      111.82      111.07     15.37 o
   5  -3   0       57.40       75.93     29.57 o
   6  -3   0        2.99       17.81     21.19 o
   7  -3   0        0.01      -21.68     27.20 o
   0  -2   0    17573.78    17493.99    110.81 o
   1  -2   0     5217.76     5174.84     28.55 o
   2  -2   0      107.15      110.40      6.56 o
   3  -2   0      735.49      751.58     24.71 o
   4  -2   0      172.29      155.06     16.05 o
   5  -2   0       22.18       59.94     24.37 o
   6  -2   0        8.22       14.83     12.61 o
   7  -2   0       13.40       15.94     29.13 o
   1  -1   0     1204.07     1203.57     14.22 o
   2  -1   0      586.90      581.02     17.96 o
   3  -1   0      451.53      479.89     17.35 o
   4  -1   0      311.61      274.50     29.42 o
   5  -1   0       28.40       42.17     13.78 o
   6  -1   0       21.32       19.41     15.99 o
   7  -1   0        8.17       -0.52     24.35 o
   1   0   0       38.18       34.36      6.30 o
   2   0   0      498.43      512.35     28.09 o
   3   0   0     2504.14     2506.30     45.78 o
   4   0   0        6.37        6.10     12.68 o
   5   0   0      120.84      116.19     18.20 o
   6   0   0      128.08      114.65     19.51 o
   7   0   0        6.48       23.87     25.01 o
   1   1   0     1205.79     1220.60     11.45 o
   2   1   0      575.65      566.91     13.88 o
   3   1   0      450.21      471.68     14.40 o
   4   1   0      314.31      313.41     14.83 o
   5   1   0       28.22       24.67     14.72 o
   6   1   0       21.28       23.07     16.71 o
   7   1   0        7.92       15.23     18.46 o
   0   2   0    17457.06    17622.79     77.10 o
   1   2   0     5219.34     5138.04     81.72 o
   2   2   0      104.80      104.71      7.85 o
   3   2   0      729.54      763.03     18.24 o
   4   2   0      173.31      188.84     12.29 o
   5   2   0       23.18       37.39     15.54 o
   6   2   0        7.48        4.54     16.37 o
   7   2   0       13.71        7.31     27.70 o
   1   3   0     2074.87     2095.23     35.67 o
   2   3   0       51.19       64.56      9.09 o
   3   3   0      114.36      142.76     10.69 o
   4   3   0      110.62      110.63     10.88 o
   5   3   0       57.26       41.36     17.60 o
   6   3   0        3.01       -5.19     23.49 o
   7   3   0        0.00      -32.10     55.58 o
   0   4   0      143.27      147.31     16.43 o
   1   4   0     2488.39     2444.63     32.95 o
   2   4   0      235.07      206.61     18.59 o
   3   4   0       16.66        3.12      9.85 o
   4   4   0      207.04      218.86     27.78 o
   5   4   0       31.68       27.91     42.50 o
   6   4   0       17.86        3.19     49.71 o
   1   5   0      350.25      360.64     27.10 o
   2   5   0       62.09       36.49     15.61 o
   3   5   0       37.57       44.53     23.45 o
   4   5   0       22.04       32.43     18.96 o
   5   5   0       40.00       99.29     26.63 o
   6   5   0        5.74       33.05     26.85 o
   0   6   0       68.26      124.04     18.53 o
   1   6   0       84.36       69.31     10.35 o
   2   6   0      166.39      159.08     19.44 o
   3   6   0        1.47       13.08     15.41 o
   4   6   0       19.61       26.12     19.70 o
   5   6   0       11.64        6.37     35.24 o
   1   7   0       33.78       35.94     17.62 o
   2   7   0       26.65       15.59     14.91 o
   3   7   0        5.01        5.55     20.17 o
   4   7   0        2.49       11.06     26.26 o
   0   8   0        7.53       35.66     43.12 o
   1   8   0        1.81       12.21     43.47 o
   2   8   0       10.18       17.60     40.70 o
   3   8   0        7.47       14.63     20.24 o
   1   9   0        2.40       12.62     24.81 o
  -1  -9   1       19.00       16.62     22.25 o
   0  -9   1        5.29       11.76     23.53 o
   1  -9   1        6.92        6.65     24.29 o
  -3  -8   1        0.83        4.57     30.14 o
  -2  -8   1        9.37       13.82     18.43 o
  -1  -8   1       20.94       20.40     20.81 o
   0  -8   1        0.72       -0.86     17.56 o
   1  -8   1       25.32       49.41     18.96 o
   2  -8   1       63.17       56.11     15.24 o
   3  -8   1       29.52       38.44     17.64 o
  -4  -7   1        0.61       -3.99     20.94 o
  -3  -7   1       21.83       25.08     17.60 o
  -2  -7   1       54.61       68.26     20.10 o
  -1  -7   1       69.77       66.65     18.10 o
   0  -7   1        3.83        7.32     17.30 o
   1  -7   1       37.50       26.38     16.56 o
   2  -7   1       60.04       73.33     16.97 o
   3  -7   1        6.06        1.72     14.72 o
   4  -7   1       12.41       -3.32     20.85 o
  -5  -6   1       16.65       33.40     18.19 o
  -4  -6   1       25.75       30.85     20.04 o
  -3  -6   1       12.40       11.37     15.65 o
  -2  -6   1        8.83        3.01     13.39 o
  -1  -6   1       18.25        9.93     16.46 o
   0  -6   1       22.35       21.73     16.04 o
   1  -6   1       78.32       86.20     16.44 o
   2  -6   1      216.62      219.41     17.08 o
   3  -6   1       46.03       22.53     12.81 o
   4  -6   1        9.59        9.10     18.77 o
   5  -6   1        7.22       -4.88     25.47 o
  -6  -5   1        1.26       13.37     21.96 o
  -5  -5   1        5.68       -5.85     17.38 o
  -4  -5   1        1.05       10.24      9.16 o
  -3  -5   1        3.12        1.29     14.64 o
  -2  -5   1      415.89      414.18     25.04 o
  -1  -5   1       20.65       19.63      9.99 o
   0  -5   1       72.95       94.03     15.76 o
   1  -5   1      117.86      131.75     10.94 o
   2  -5   1      479.15      461.75     13.04 o
   3  -5   1       33.07       35.50     10.03 o
   4  -5   1       20.22       24.83     12.40 o
   5  -5   1        9.92      -10.41     21.65 o
   6  -5   1       17.13       26.78     22.19 o
  -6  -4   1        0.46        6.17     19.65 o
  -5  -4   1       49.24       41.09     14.38 o
  -4  -4   1       51.24       50.63      9.13 o
  -3  -4   1       80.01       89.98      8.69 o
  -2  -4   1      188.41      194.33      7.05 o
  -1  -4   1      229.75      239.42     14.07 o
   0  -4   1       91.06      106.75     14.93 o
   1  -4   1      879.11      907.48     17.41 o
   2  -4   1      679.22      673.45     17.03 o
   3  -4   1       10.77       11.93      6.24 o
   4  -4   1       12.30        4.47     10.74 o
   5  -4   1       23.37        7.73     23.00 o
   6  -4   1        4.34        7.79     22.67 o
  -7  -3   1       33.28       10.71     33.57 o
  -6  -3   1        5.86      -12.83     18.81 o
  -5  -3   1        4.95        7.23     13.68 o
  -4  -3   1        1.24       -1.25      8.24 o
  -3  -3   1       81.66       85.41      8.29 o
  -2  -3   1      253.63      242.61      9.43 o
  -1  -3   1      794.69      794.63     17.30 o
   0  -3   1      319.14      292.15     15.15 o
   1  -3   1      907.43      895.22     15.35 o
   2  -3   1      692.87      707.71     16.17 o
   3  -3   1      147.68      161.24     10.18 o
   4  -3   1       51.34       53.08     16.63 o
   5  -3   1      141.79      101.28     34.10 o
   6  -3   1       18.06       41.35     20.79 o
   7  -3   1       13.31       27.45     33.36 o
  -7  -2   1        0.58      -20.97     29.52 o
  -6  -2   1       39.40        5.42     17.35 o
  -5  -2   1       45.79       57.57     12.23 o
  -4  -2   1      334.97      322.86     18.46 o
  -3  -2   1     1267.62     1273.62     27.03 o
  -2  -2   1      638.61      657.93     15.37 o
  -1  -2   1     3098.81     3108.49     34.17 o
   0  -2   1     6264.59     6229.23     45.54 o
   1  -2   1     3451.72     3416.06     21.89 o
   2  -2   1      343.66      345.77      9.81 o
   3  -2   1      121.79      121.96     12.17 o
   4  -2   1        7.56        5.84     19.95 o
   5  -2   1       20.23        3.75     21.91 o
   6  -2   1       23.53        8.05     26.48 o
   7  -2   1        6.10       19.59     28.05 o
  -7  -1   1       30.20       25.20     24.79 o
  -6  -1   1       50.06       59.65     18.10 o
  -5  -1   1       18.78       21.77     11.50 o
  -4  -1   1      269.47      284.10     16.38 o
  -3  -1   1      121.94      106.60     12.78 o
  -2  -1   1      497.55      496.19     13.77 o
  -1  -1   1     2622.46     2565.09     23.17 o
   0  -1   1      612.47      605.85     12.79 o
   1  -1   1     7707.56     7627.21     28.22 o
   2  -1   1      163.88      155.72      9.36 o
   3  -1   1       65.32       79.58     12.97 o
   4  -1   1      269.62      262.46     28.77 o
   5  -1   1      105.06       74.92     23.24 o
   6  -1   1       43.02       50.81     19.89 o
   7  -1   1        4.81       21.02     25.94 o
  -7   0   1        0.01       -7.28     22.23 o
  -6   0   1        0.79       11.30     15.99 o
  -5   0   1       35.17       45.54     14.89 o
  -4   0   1       89.52       91.12     14.39 o
  -3   0   1      898.21      855.00     38.14 o
  -2   0   1       73.96       63.56      7.99 o
  -1   0   1      108.53      101.47      6.38 o
   1   0   1        1.88        3.23      7.19 o
   2   0   1      674.99      655.95     19.86 o
   3   0   1     1448.93     1403.55     47.02 o
   4   0   1       53.69       44.37     13.62 o
   5   0   1        0.03       -0.59     14.91 o
   6   0   1       12.97       -3.79     16.09 o
   7   0   1       21.66       16.86     19.67 o
  -7   1   1       31.38       41.95     18.49 o
  -6   1   1       49.54       65.99     17.27 o
  -5   1   1       18.32       16.52     13.85 o
  -4   1   1      271.88      284.91     14.13 o
  -3   1   1      124.64      103.27     10.97 o
  -2   1   1      502.07      496.82     10.92 o
  -1   1   1     2708.53     2639.65     33.08 o
   0   1   1      594.60      589.05     11.68 o
   1   1   1     7698.30     7591.09     36.30 o
   2   1   1      161.80      151.27      8.86 o
   3   1   1       66.24       59.07      8.36 o
   4   1   1      269.70      280.75     15.33 o
   5   1   1      105.18      103.95     16.70 o
   6   1   1       42.95       41.65     15.16 o
   7   1   1        4.74       43.51     19.74 o
  -7   2   1        0.58       13.88     26.03 o
  -6   2   1       38.73       36.30     15.34 o
  -5   2   1       47.01       46.84     14.85 o
  -4   2   1      330.30      321.88     12.64 o
  -3   2   1     1270.19     1294.52     24.23 o
  -2   2   1      634.39      628.21     12.45 o
  -1   2   1     3088.22     3089.92     31.25 o
   0   2   1     6279.84     6316.35     45.37 o
   1   2   1     3461.84     3472.00     28.46 o
   2   2   1      357.39      386.92     12.22 o
   3   2   1      116.13      120.05     10.35 o
   4   2   1        8.19        9.15      8.96 o
   5   2   1       20.52       13.29     16.26 o
   6   2   1       24.12       23.51     17.77 o
   7   2   1        6.06        2.51     36.17 o
  -7   3   1       33.51        0.00     57.04 o
  -6   3   1        5.38       -9.74     43.92 o
  -5   3   1        4.54        4.70     15.62 o
  -4   3   1        1.58        0.59      7.36 o
  -3   3   1       84.57       81.87      8.87 o
  -2   3   1      263.25      259.78     12.32 o
  -1   3   1      809.86      838.15     24.36 o
   0   3   1      306.24      300.35     10.82 o
   1   3   1      911.53      879.90     20.13 o
   2   3   1      694.89      704.31     20.16 o
   3   3   1      145.14      161.30     10.95 o
   4   3   1       51.74       56.03     10.60 o
   5   3   1      138.87      143.86     19.46 o
   6   3   1       18.59       -3.04     34.80 o
   7   3   1       13.40       26.45     40.50 o
  -6   4   1        0.38       -7.15     29.03 o
  -5   4   1       49.75       60.75     39.05 o
  -4   4   1       50.01       57.85     15.32 o
  -3   4   1       78.30       90.69     17.73 o
  -2   4   1      181.39      173.98     20.02 o
  -1   4   1      230.42      240.68     20.67 o
   0   4   1       90.77      117.56     10.36 o
   1   4   1      875.63      850.15     26.17 o
   2   4   1      684.21      641.18     35.14 o
   3   4   1       10.32       17.84     14.58 o
   4   4   1       12.26       12.88     17.22 o
   5   4   1       23.09       42.54     41.52 o
   6   4   1        4.37      -21.53     45.51 o
  -6   5   1        1.34      -23.08     40.76 o
  -5   5   1        6.17        3.64     24.83 o
  -4   5   1        0.97       -5.72     18.46 o
  -3   5   1        3.20       -1.99     15.63 o
  -2   5   1      425.58      420.45     33.37 o
  -1   5   1       20.97       17.46     14.83 o
   0   5   1       70.91       82.14     11.31 o
   1   5   1      120.95      122.87     12.83 o
   2   5   1      478.40      491.69     31.22 o
   3   5   1       30.77       31.42     23.37 o
   4   5   1       20.13       20.45     25.68 o
   5   5   1        9.37        0.50     39.43 o
   6   5   1       17.09       27.06     48.47 o
  -5   6   1       16.17        4.42     25.44 o
  -4   6   1       25.74       24.53     23.87 o
  -3   6   1       12.00       -3.54     15.08 o
  -2   6   1        9.75       19.99     14.31 o
  -1   6   1       17.85       21.10     29.69 o
   0   6   1       21.78       48.69     12.08 o
   1   6   1       78.31       74.58     11.69 o
   2   6   1      217.09      229.02     22.11 o
   3   6   1       47.55       46.89     17.85 o
   4   6   1        9.96      -15.88     20.32 o
   5   6   1        7.37        5.76     31.59 o
  -4   7   1        0.58      -15.47     20.90 o
  -3   7   1       21.66       20.01     21.04 o
  -2   7   1       55.11       25.38     21.03 o
  -1   7   1       69.90       42.14     20.13 o
   0   7   1        3.82        8.93     15.73 o
   1   7   1       38.85       35.08     17.77 o
   2   7   1       59.94       55.32     16.46 o
   3   7   1        5.60        8.08     16.60 o
   4   7   1       11.88       -3.75     22.27 o
  -3   8   1        0.89       -0.04     22.57 o
  -2   8   1        9.53       -6.34     41.05 o
  -1   8   1       20.66       60.29     44.53 o
   0   8   1        0.73        8.63     26.91 o
   1   8   1       25.34       64.26     41.85 o
   2   8   1       62.32       53.38     38.01 o
   3   8   1       29.81       19.79     38.03 o
  -1   9   1       18.45        9.56     33.52 o
   0   9   1        5.26        5.36     30.48 o
   1   9   1        7.29       -0.45     34.45 o
  -1  -9   2       19.16       25.84     23.09 o
   0  -9   2        1.88       17.40     22.69 o
   1  -9   2        4.65        3.78     19.97 o
  -3  -8   2        9.60       13.18     27.68 o
  -2  -8   2        3.47       17.15     19.38 o
  -1  -8   2       18.51       16.40     20.79 o
   0  -8   2       18.88       13.32     20.17 o
   1  -8   2        5.25        1.75     15.26 o
   2  -8   2       22.61       33.24     17.80 o
   3  -8   2       33.56       44.28     16.78 o
  -4  -7   2        2.82        3.42     25.22 o
  -3  -7   2       10.92       -1.66     17.27 o
  -2  -7   2        3.31       25.23     19.54 o
  -1  -7   2        6.83        0.71     19.95 o
   0  -7   2        7.02       11.07     17.39 o
   1  -7   2       12.05       19.56     16.84 o
   2  -7   2       24.60       41.21     17.98 o
   3  -7   2       52.60       30.27     16.68 o
   4  -7   2        4.33      -21.70     34.89 o
  -5  -6   2        1.91      -18.07     18.58 o
  -4  -6   2        1.85       -1.00     23.46 o
  -3  -6   2        2.45       12.19     13.91 o
  -2  -6   2      193.71      224.58     21.17 o
  -1  -6   2      197.24      206.71     22.12 o
   0  -6   2       29.67       25.00     15.76 o
   1  -6   2       30.93       22.26     15.26 o
   2  -6   2      152.45      151.52     16.79 o
   3  -6   2       11.78       28.86     13.14 o
   4  -6   2       54.74       54.10     24.71 o
   5  -6   2        2.32      -20.99     27.57 o
  -6  -5   2        6.40       15.44     22.57 o
  -5  -5   2       15.72       25.22     17.05 o
  -4  -5   2       19.24       14.00     14.08 o
  -3  -5   2       57.91       58.63     13.61 o
  -2  -5   2       88.88       86.71     12.38 o
  -1  -5   2       40.05       39.41     14.78 o
   0  -5   2       86.90       76.47     16.01 o
   1  -5   2       75.61       72.38      9.83 o
   2  -5   2      143.43      140.54      9.80 o
   3  -5   2      115.26       80.44     12.82 o
   4  -5   2       11.39       -0.39     15.62 o
   5  -5   2        9.72        5.29     22.06 o
   6  -5   2       17.67        6.62     25.44 o
  -6  -4   2        7.83       18.26     20.59 o
  -5  -4   2        4.22       -7.24     13.10 o
  -4  -4   2       35.34       19.84      8.87 o
  -3  -4   2      125.28      121.57      7.72 o
  -2  -4   2      610.83      625.59     15.73 o
  -1  -4   2      237.35      227.56     17.68 o
   0  -4   2      137.36      125.47     11.24 o
   1  -4   2       38.13       41.05      7.99 o
   2  -4   2      232.65      250.98     10.18 o
   3  -4   2        7.05       10.87      8.47 o
   4  -4   2      144.90      175.22     30.34 o
   5  -4   2        1.79       20.90     31.33 o
   6  -4   2        5.62       69.61     28.80 o
  -7  -3   2        6.04       -3.27     27.09 o
  -6  -3   2        2.58        2.55     18.47 o
  -5  -3   2      113.49      131.62     16.14 o
  -4  -3   2       18.49        0.25     12.55 o
  -3  -3   2       83.75       93.37      7.20 o
  -2  -3   2     1219.92     1193.40     22.06 o
  -1  -3   2      766.06      778.73     47.25 o
   0  -3   2      286.67      307.98     15.99 o
   1  -3   2      250.12      248.51     10.34 o
   2  -3   2     1457.60     1492.05     20.07 o
   3  -3   2       29.82       18.41      8.37 o
   4  -3   2       12.85       35.87     20.96 o
   5  -3   2        3.35        9.33     24.59 o
   6  -3   2       10.73       14.32     25.04 o
  -7  -2   2       10.93       10.05     23.15 o
  -6  -2   2       11.74       13.53     22.76 o
  -5  -2   2       17.04        7.86     10.70 o
  -4  -2   2       14.11       16.17     10.86 o
  -3  -2   2      152.42      149.79     16.45 o
  -2  -2   2      285.62      279.12      8.60 o
  -1  -2   2     1450.64     1463.26     28.35 o
   0  -2   2      791.71      776.54     25.12 o
   1  -2   2      385.17      388.14      9.97 o
   2  -2   2      202.47      215.06      9.30 o
   3  -2   2      405.99      424.34     17.17 o
   4  -2   2      110.06      105.03     29.65 o
   5  -2   2      129.08      116.55     31.62 o
   6  -2   2       16.68       25.58     26.08 o
   7  -2   2        2.94       13.92     26.01 o
  -7  -1   2        0.53      -11.37     24.46 o
  -6  -1   2       28.87       35.24     16.09 o
  -5  -1   2        6.73        2.46      6.59 o
  -4  -1   2      277.22      273.60     12.92 o
  -3  -1   2       47.94       41.96     10.10 o
  -2  -1   2     1757.71     1787.87     24.21 o
  -1  -1   2     7315.56     7366.05     30.38 o
   0  -1   2      187.26      197.49      7.43 o
   1  -1   2     3439.59     3319.42     27.66 o
   2  -1   2      650.44      686.57     20.44 o
   3  -1   2      317.51      308.82     29.00 o
   4  -1   2       40.65       44.54     21.08 o
   5  -1   2       29.76       38.55     21.12 o
   6  -1   2       16.62       25.78     15.92 o
   7  -1   2       10.55        4.88     29.31 o
  -7   0   2        1.93       23.67     24.66 o
  -6   0   2        8.12        4.83     16.20 o
  -5   0   2        7.68        8.48      9.69 o
  -4   0   2      224.83      227.43     14.79 o
  -3   0   2      695.00      725.86     18.36 o
  -2   0   2      256.45      252.26      9.09 o
  -1   0   2        1.80        0.37      3.01 o
   1   0   2      510.72      476.58     15.45 o
   2   0   2       47.69       63.74     12.05 o
   3   0   2      255.65      266.06     26.33 o
   4   0   2        0.12        7.22     20.64 o
   5   0   2      125.95       85.67     17.64 o
   6   0   2        8.41        7.11     17.10 o
   7   0   2        2.09      -11.86     17.68 o
  -7   1   2        0.55       -6.81     24.33 o
  -6   1   2       28.31       35.83     15.28 o
  -5   1   2        6.28       15.44     14.27 o
  -4   1   2      270.49      264.76      8.33 o
  -3   1   2       46.84       55.51     10.96 o
  -2   1   2     1761.76     1767.38     27.00 o
  -1   1   2     7282.82     7213.09     38.49 o
   0   1   2      186.76      189.69      7.34 o
   1   1   2     3423.22     3329.21     23.97 o
   2   1   2      663.72      678.47     12.88 o
   3   1   2      316.25      312.96     21.47 o
   4   1   2       41.19       40.86      9.40 o
   5   1   2       29.46       25.55     13.16 o
   6   1   2       16.87       14.62     16.31 o
   7   1   2       10.73       21.56     19.30 o
  -7   2   2       10.96       42.85     34.97 o
  -6   2   2       12.31       11.21     20.22 o
  -5   2   2       16.29       18.37     13.10 o
  -4   2   2       14.20        8.12     11.47 o
  -3   2   2      145.50      162.80     10.53 o
  -2   2   2      295.23      300.32     13.99 o
  -1   2   2     1413.91     1409.96     19.42 o
   0   2   2      809.42      836.55     17.58 o
   1   2   2      400.70      381.50     12.04 o
   2   2   2      192.96      193.42      9.26 o
   3   2   2      411.39      413.70     15.84 o
   4   2   2      110.42      108.93     11.42 o
   5   2   2      128.31      120.49     19.63 o
   6   2   2       16.57       -8.73     16.32 o
   7   2   2        3.05        3.41     27.70 o
  -7   3   2        6.22       41.49     35.29 o
  -6   3   2        2.54       -8.58     33.23 o
  -5   3   2      114.07      168.40     22.15 o
  -4   3   2       20.22       14.66     13.02 o
  -3   3   2       81.04       79.97      9.07 o
  -2   3   2     1213.70     1208.44     26.88 o
  -1   3   2      755.00      767.27     43.78 o
   0   3   2      281.68      275.34     17.56 o
   1   3   2      243.54      259.40     13.83 o
   2   3   2     1452.87     1498.71     26.93 o
   3   3   2       30.01       32.03      8.88 o
   4   3   2       12.47       11.02     10.30 o
   5   3   2        3.45        9.50     17.26 o
   6   3   2       10.75       24.90     17.42 o
  -6   4   2        8.05      -30.68     39.81 o
  -5   4   2        4.06        5.03     26.79 o
  -4   4   2       35.20       20.49     12.01 o
  -3   4   2      123.65      104.92     17.40 o
  -2   4   2      614.91      608.01     32.98 o
  -1   4   2      252.59      270.30     21.52 o
   0   4   2      136.13      119.82     10.01 o
   1   4   2       35.25       47.65     11.47 o
   2   4   2      240.07      219.14     24.92 o
   3   4   2        7.14       16.77     14.89 o
   4   4   2      146.51      169.75     20.27 o
   5   4   2        1.58        4.49     16.34 o
   6   4   2        5.41        5.86     54.74 o
  -6   5   2        6.58       23.26     34.97 o
  -5   5   2       14.93        2.91     20.36 o
  -4   5   2       19.01       29.49     18.49 o
  -3   5   2       56.24       61.06     16.39 o
  -2   5   2       87.66       85.17     16.48 o
  -1   5   2       39.33       36.27     19.02 o
   0   5   2       84.90       74.07     14.01 o
   1   5   2       75.81       82.01     12.32 o
   2   5   2      139.92      139.59     23.73 o
   3   5   2      115.81      115.20     33.93 o
   4   5   2       11.55       20.65     36.92 o
   5   5   2        9.79       14.98     47.26 o
   6   5   2       17.96      -30.51     54.89 o
  -5   6   2        1.87      -10.98     24.93 o
  -4   6   2        1.66        8.68     23.35 o
  -3   6   2        2.72       -2.95     14.54 o
  -2   6   2      189.80      143.47     17.84 o
  -1   6   2      199.73      210.99     25.90 o
   0   6   2       30.16       26.24     11.54 o
   1   6   2       30.90       29.62     12.08 o
   2   6   2      155.29      145.94     19.12 o
   3   6   2       11.93        2.60     17.19 o
   4   6   2       53.64       51.30     20.63 o
   5   6   2        2.33      -17.91     26.79 o
  -4   7   2        2.57       28.61     24.48 o
  -3   7   2       10.29       16.55     25.58 o
  -2   7   2        3.57       -5.96     21.53 o
  -1   7   2        7.25       20.98     18.37 o
   0   7   2        6.55       14.72     16.19 o
   1   7   2       11.20       21.61     15.37 o
   2   7   2       24.86       27.60     14.67 o
   3   7   2       51.94       56.37     19.12 o
   4   7   2        4.34        1.61     24.83 o
  -3   8   2        9.69        5.54     20.30 o
  -2   8   2        3.79       -9.87     45.25 o
  -1   8   2       18.92       35.29     28.01 o
   0   8   2       18.97       45.94     29.15 o
   1   8   2        5.27        6.22     38.60 o
   2   8   2       23.14       38.86     36.49 o
   3   8   2       33.73       27.20     35.54 o
  -1   9   2       19.49       -0.58     51.87 o
   0   9   2        1.89       71.97     50.01 o
   1   9   2        4.92       35.61     51.61 o
  -1  -9   3       14.65        0.29     22.14 o
   0  -9   3        4.38       25.03     21.29 o
   1  -9   3       25.60       10.84     21.41 o
  -3  -8   3        3.41       48.23     26.00 o
  -2  -8   3       72.89       60.43     21.52 o
  -1  -8   3       39.27       24.08     21.42 o
   0  -8   3       72.18       63.53     19.89 o
   1  -8   3       30.74       27.69     17.34 o
   2  -8   3       15.58       21.90     17.63 o
   3  -8   3        1.28       26.77     17.83 o
  -4  -7   3        8.61        9.60     25.18 o
  -3  -7   3       96.34      100.27     19.00 o
  -2  -7   3       17.18       12.60     16.86 o
  -1  -7   3        1.67       24.75     22.28 o
   0  -7   3       26.99        4.56     14.16 o
   1  -7   3       37.00       20.67     15.56 o
   2  -7   3       19.16       16.68     15.99 o
   3  -7   3      116.68      113.97     19.00 o
   4  -7   3       25.90       35.20     30.47 o
  -5  -6   3       21.44       21.33     18.01 o
  -4  -6   3        4.97        4.48     23.97 o
  -3  -6   3       25.42       51.05     14.62 o
  -2  -6   3      236.29      255.53     21.92 o
  -1  -6   3      157.03      151.41     21.65 o
   0  -6   3       53.15       78.37     14.13 o
   1  -6   3      326.06      298.64     31.49 o
   2  -6   3       28.78       22.45     14.83 o
   3  -6   3        2.51        3.13     14.86 o
   4  -6   3        9.07      -22.79     22.79 o
   5  -6   3        2.80      -11.35     26.44 o
  -6  -5   3        3.04      -10.69     21.04 o
  -5  -5   3       13.26       16.83     16.76 o
  -4  -5   3       31.44       10.29     16.25 o
  -3  -5   3       50.27       44.34     13.82 o
  -2  -5   3      149.37      160.21     17.49 o
  -1  -5   3       35.55       31.70     16.04 o
   0  -5   3      268.60      247.79     22.83 o
   1  -5   3       80.52      104.72     10.31 o
   2  -5   3       16.51       11.36      5.18 o
   3  -5   3      182.62      183.63     20.11 o
   4  -5   3       15.89       14.61     12.39 o
   5  -5   3       41.02       27.60     22.71 o
   6  -5   3        0.44       17.61     23.84 o
  -6  -4   3       26.37       33.97     20.55 o
  -5  -4   3        9.56       -0.93     13.05 o
  -4  -4   3       41.75       46.97      6.67 o
  -3  -4   3       35.53       34.01      5.62 o
  -2  -4   3      419.99      411.54     21.78 o
  -1  -4   3      715.23      709.52     35.64 o
   0  -4   3      234.23      235.21     17.48 o
   1  -4   3      662.84      699.88     26.07 o
   2  -4   3       57.13       65.66     11.56 o
   3  -4   3        5.07       10.42     12.06 o
   4  -4   3       49.74       45.79     11.15 o
   5  -4   3        9.59       19.78     32.52 o
   6  -4   3        4.66       18.43     23.20 o
  -7  -3   3        6.71        2.62     28.93 o
  -6  -3   3       14.18        2.06     19.20 o
  -5  -3   3       78.24       73.47     21.07 o
  -4  -3   3      107.28      129.99     16.44 o
  -3  -3   3      150.52      160.03      9.16 o
  -2  -3   3      939.17      923.93     15.79 o
  -1  -3   3       23.32       18.39      5.21 o
   0  -3   3      109.68      111.21      9.15 o
   1  -3   3      240.38      223.55     13.87 o
   2  -3   3      222.58      226.64     12.76 o
   3  -3   3      188.30      212.93     14.33 o
   4  -3   3      180.36      158.89     27.04 o
   5  -3   3       12.72       16.90     22.18 o
   6  -3   3        6.09      -11.26     25.13 o
  -7  -2   3        0.72       17.52     23.59 o
  -6  -2   3       26.08       16.21     27.35 o
  -5  -2   3       56.53       61.68     17.08 o
  -4  -2   3        5.28        6.09     17.65 o
  -3  -2   3       93.89      102.69     15.00 o
  -2  -2   3      427.26      447.76     11.06 o
  -1  -2   3      374.17      385.31     21.02 o
   0  -2   3     1722.54     1708.04     23.45 o
   1  -2   3       17.53       21.17      6.44 o
   2  -2   3      423.58      422.71     15.50 o
   3  -2   3        9.20        7.23     11.01 o
   4  -2   3       25.85       34.70     20.28 o
   5  -2   3       16.20        6.76     24.84 o
   6  -2   3       44.63       69.18     25.44 o
   7  -2   3        4.53      -28.28     28.28 o
  -7  -1   3       38.33       57.38     27.89 o
  -6  -1   3        6.02       11.54     22.09 o
  -5  -1   3       72.56       74.07     13.04 o
  -4  -1   3       80.98       99.51     12.11 o
  -3  -1   3      444.13      451.03     13.93 o
  -2  -1   3       24.08       26.51      6.46 o
  -1  -1   3      738.79      729.15     11.31 o
   0  -1   3      131.01      141.50      6.53 o
   1  -1   3      412.12      412.25     13.04 o
   2  -1   3      829.35      854.74     24.01 o
   3  -1   3      227.31      210.37     26.65 o
   4  -1   3      141.76      135.10     26.66 o
   5  -1   3       43.97       44.87     21.64 o
   6  -1   3       10.93       16.13     16.68 o
   7  -1   3        3.02       -7.55     19.32 o
  -7   0   3       10.09       13.51     20.51 o
  -6   0   3        5.35       16.83     14.51 o
  -5   0   3       52.34       60.90     10.38 o
  -4   0   3       51.61       52.45      8.09 o
  -3   0   3       45.56       39.51      8.02 o
  -2   0   3      553.98      569.97     11.42 o
  -1   0   3      978.49      950.91     11.14 o
   0   0   3     1097.22     1072.89     12.39 o
   1   0   3       78.76       81.48     10.28 o
   2   0   3       97.99      103.74     12.54 o
   3   0   3        3.37        7.72      4.96 o
   4   0   3       17.57       26.25     18.85 o
   5   0   3       69.44       68.07     16.59 o
   6   0   3        7.80        1.16     16.22 o
   7   0   3        0.41        8.64     19.26 o
  -7   1   3       37.77      -13.95     33.79 o
  -6   1   3        5.95       10.66     15.42 o
  -5   1   3       72.85      100.55     15.66 o
  -4   1   3       82.41       99.91     13.54 o
  -3   1   3      440.15      422.21     21.48 o
  -2   1   3       25.88       32.96      6.68 o
  -1   1   3      728.63      740.01     13.74 o
   0   1   3      128.16      131.91      5.78 o
   1   1   3      413.27      395.33     11.70 o
   2   1   3      831.93      832.30     17.09 o
   3   1   3      221.66      220.48     11.10 o
   4   1   3      142.53      125.63     26.75 o
   5   1   3       42.81       37.49     16.11 o
   6   1   3       11.12       18.86     16.49 o
   7   1   3        3.08        0.79     19.32 o
  -7   2   3        0.80      -26.34     32.21 o
  -6   2   3       27.23       24.72     14.73 o
  -5   2   3       56.88       79.85     16.15 o
  -4   2   3        4.69        4.54      6.79 o
  -3   2   3       94.26       88.11      8.57 o
  -2   2   3      442.53      444.46      9.85 o
  -1   2   3      383.61      381.24     17.17 o
   0   2   3     1740.84     1702.48     17.65 o
   1   2   3       20.72       24.26      6.99 o
   2   2   3      420.29      436.99     13.03 o
   3   2   3        8.60        7.25      7.13 o
   4   2   3       25.43       29.58     15.84 o
   5   2   3       15.81       27.81     17.03 o
   6   2   3       44.38       45.89     18.56 o
   7   2   3        4.58        5.75     20.14 o
  -7   3   3        6.45       20.47     30.30 o
  -6   3   3       14.23      -23.30     58.21 o
  -5   3   3       78.03       64.18     15.50 o
  -4   3   3      106.33       81.27      9.79 o
  -3   3   3      149.96      155.08     10.61 o
  -2   3   3      949.89      926.57     23.33 o
  -1   3   3       25.82       28.57      9.16 o
   0   3   3      116.14      102.47     10.82 o
   1   3   3      240.74      227.43     13.60 o
   2   3   3      226.93      273.53     17.12 o
   3   3   3      190.27      233.22     15.65 o
   4   3   3      183.50      190.15     16.94 o
   5   3   3       13.03       27.60     16.23 o
   6   3   3        5.94       11.36     18.28 o
  -6   4   3       27.05       13.93     31.43 o
  -5   4   3        9.07       -3.52     19.46 o
  -4   4   3       41.28       48.30     18.75 o
  -3   4   3       36.52       46.05     14.73 o
  -2   4   3      428.59      422.51     20.92 o
  -1   4   3      716.57      704.98     37.63 o
   0   4   3      233.79      239.68     15.19 o
   1   4   3      681.20      706.22     24.91 o
   2   4   3       56.10       64.30     20.50 o
   3   4   3        5.88       16.04     14.32 o
   4   4   3       48.90       29.78     17.67 o
   5   4   3        9.69       18.09     18.95 o
   6   4   3        4.48      -12.54     26.94 o
  -6   5   3        2.95        6.79     41.34 o
  -5   5   3       13.57       11.87     24.88 o
  -4   5   3       31.18       37.42     21.11 o
  -3   5   3       51.35       42.74     16.05 o
  -2   5   3      146.22      166.41     25.22 o
  -1   5   3       34.93       56.70     21.78 o
   0   5   3      272.11      295.94     13.38 o
   1   5   3       80.19       76.15     18.66 o
   2   5   3       16.84       26.80     19.72 o
   3   5   3      186.19      197.69     46.36 o
   4   5   3       15.38        2.64     19.86 o
   5   5   3       41.38       75.90     43.52 o
   6   5   3        0.46       28.05     56.35 o
  -5   6   3       22.03       -2.37     27.68 o
  -4   6   3        4.70       14.15     22.53 o
  -3   6   3       26.12       37.57     21.44 o
  -2   6   3      236.26      223.69     20.01 o
  -1   6   3      159.43      202.33     26.78 o
   0   6   3       55.13       56.73     11.48 o
   1   6   3      323.15      316.17     19.40 o
   2   6   3       29.57       31.71     15.94 o
   3   6   3        2.35       20.26     22.97 o
   4   6   3        8.87       19.30     38.92 o
   5   6   3        2.71      -26.51     47.42 o
  -4   7   3        8.39       -1.18     22.47 o
  -3   7   3       96.49       84.93     43.54 o
  -2   7   3       16.93       32.68     22.89 o
  -1   7   3        1.59       -1.31     21.00 o
   0   7   3       26.77       23.52     16.62 o
   1   7   3       36.91       37.17     12.57 o
   2   7   3       19.76       16.25     14.84 o
   3   7   3      117.65      108.48     20.39 o
   4   7   3       26.21       19.25     23.64 o
  -3   8   3        3.50       -4.63     25.36 o
  -2   8   3       71.96       56.08     24.91 o
  -1   8   3       39.31       44.57     28.75 o
   0   8   3       72.85       79.29     30.55 o
   1   8   3       30.27       24.22     33.64 o
   2   8   3       16.24       17.36     32.36 o
   3   8   3        1.30        4.21     36.94 o
  -1   9   3       14.91       -9.00     49.18 o
   0   9   3        4.34       24.29     51.65 o
   1   9   3       25.49       51.25     45.84 o
  -1  -9   4        0.50        8.10     23.99 o
   0  -9   4        5.91        0.29     24.07 o
  -3  -8   4       12.33        6.68     28.63 o
  -2  -8   4       56.32       56.71     19.74 o
  -1  -8   4        5.13        9.18     20.49 o
   0  -8   4        2.09       49.52     31.61 o
   1  -8   4       26.95       34.95     16.97 o
   2  -8   4       17.14       36.13     17.03 o
   3  -8   4        0.53       16.98     18.06 o
  -4  -7   4        4.01        1.37     23.96 o
  -3  -7   4       38.33       17.06     17.00 o
  -2  -7   4       25.83       22.68     15.32 o
  -1  -7   4       34.79       15.89     19.35 o
   0  -7   4       83.66       62.90     14.45 o
   1  -7   4       43.38       51.26     14.51 o
   2  -7   4       48.54       26.83     15.92 o
   3  -7   4       38.00       31.25     15.79 o
   4  -7   4       10.02       33.71     26.57 o
  -5  -6   4        1.41       -5.46     24.09 o
  -4  -6   4       15.50       -0.35     18.91 o
  -3  -6   4       26.84       38.26     14.39 o
  -2  -6   4       99.24      101.02     17.98 o
  -1  -6   4        9.10        5.69      9.74 o
   0  -6   4        5.96       -4.83     10.90 o
   1  -6   4       35.74       36.44     14.11 o
   2  -6   4       17.93        6.64     15.40 o
   3  -6   4        6.87       17.93     14.80 o
   4  -6   4       21.97       25.46     18.49 o
   5  -6   4        5.21       15.38     25.21 o
  -6  -5   4       45.56       48.81     25.75 o
  -5  -5   4       25.35       -8.51     17.48 o
  -4  -5   4        9.65       17.84     15.83 o
  -3  -5   4      249.48      217.91     30.11 o
  -2  -5   4        8.12       17.85     14.21 o
  -1  -5   4        9.51        9.65      8.49 o
   0  -5   4       37.44       50.01     12.19 o
   1  -5   4        1.72       -0.04     14.35 o
   2  -5   4      119.72      114.44     17.36 o
   3  -5   4      217.87      207.49     20.41 o
   4  -5   4       25.88       30.52     13.79 o
   5  -5   4       15.36       34.09     30.90 o
  -6  -4   4        8.79       10.77     19.08 o
  -5  -4   4        8.52       20.46     16.09 o
  -4  -4   4       17.27       24.43     10.11 o
  -3  -4   4      132.99      125.62      9.85 o
  -2  -4   4      123.66      117.66     17.11 o
  -1  -4   4       75.67       71.79     15.96 o
   0  -4   4      254.02      242.37     16.65 o
   1  -4   4       30.34       45.34     11.54 o
   2  -4   4      151.79      153.48     17.05 o
   3  -4   4        5.43       10.13     12.34 o
   4  -4   4       30.54       50.18     11.64 o
   5  -4   4       13.04       -4.20     31.62 o
   6  -4   4        9.00       31.94     32.66 o
  -7  -3   4        2.04       -9.01     32.47 o
  -6  -3   4       14.36       17.47     14.07 o
  -5  -3   4       27.12       35.47     10.22 o
  -4  -3   4       20.17        5.58     13.35 o
  -3  -3   4      180.36      188.47      9.09 o
  -2  -3   4       89.65       92.99      8.33 o
  -1  -3   4       85.48       87.69      6.80 o
   0  -3   4      695.52      673.45     18.39 o
   1  -3   4      306.44      322.39     13.03 o
   2  -3   4      333.36      315.49     22.32 o
   3  -3   4       64.45       61.04     11.92 o
   4  -3   4      121.62      131.70     16.22 o
   5  -3   4       29.96       37.40     24.01 o
   6  -3   4       65.23       23.77     26.22 o
  -7  -2   4        6.72       -6.81     18.77 o
  -6  -2   4       15.66        0.26     17.60 o
  -5  -2   4       18.02       14.67      7.86 o
  -4  -2   4       87.11       85.80     10.49 o
  -3  -2   4      132.60      138.76     12.56 o
  -2  -2   4       74.38       73.60      6.92 o
  -1  -2   4      152.71      154.34      7.82 o
   0  -2   4      252.59      247.74      8.28 o
   1  -2   4      187.30      178.89      9.66 o
   2  -2   4      252.27      257.04     14.19 o
   3  -2   4      102.60      108.84     23.74 o
   4  -2   4       77.54       70.23     10.61 o
   5  -2   4       11.50       -6.87     26.56 o
   6  -2   4       14.56        3.67     22.45 o
  -7  -1   4       18.38       -8.92     31.05 o
  -6  -1   4       16.45       23.44     18.71 o
  -5  -1   4       43.09       50.50     12.90 o
  -4  -1   4      108.85      111.72     10.96 o
  -3  -1   4       34.82       38.84      6.02 o
  -2  -1   4      343.94      342.54     11.56 o
  -1  -1   4     1277.87     1261.86     17.67 o
   0  -1   4      266.14      254.77      9.04 o
   1  -1   4      601.78      621.35     16.13 o
   2  -1   4       61.23       57.01     13.45 o
   3  -1   4       29.58       11.19     17.02 o
   4  -1   4       81.27       87.79     22.59 o
   5  -1   4      134.59      130.35     30.52 o
   6  -1   4       21.11       19.40     28.47 o
   7  -1   4       11.16       13.98     20.07 o
  -7   0   4        9.93      -17.37     20.91 o
  -6   0   4        3.29        1.23     17.47 o
  -5   0   4       76.58       79.33      9.51 o
  -4   0   4      173.07      171.77     10.48 o
  -3   0   4       26.88       29.01      7.73 o
  -2   0   4      547.99      548.55     10.86 o
  -1   0   4      261.14      265.37      7.90 o
   0   0   4      168.60      185.72      8.69 o
   1   0   4     2198.01     2186.74     27.02 o
   2   0   4        8.62        7.42     17.25 o
   3   0   4      284.59      283.16     26.49 o
   4   0   4        7.02       17.03     21.50 o
   5   0   4        0.15        1.65     15.41 o
   6   0   4        0.83       17.97     15.95 o
   7   0   4        8.80       16.10     19.88 o
  -7   1   4       18.13       29.08     35.85 o
  -6   1   4       17.87        4.85     17.94 o
  -5   1   4       44.23       36.24     13.75 o
  -4   1   4      106.71      109.36     16.80 o
  -3   1   4       36.20       37.24     10.34 o
  -2   1   4      334.74      361.68     13.92 o
  -1   1   4     1278.49     1233.47     13.68 o
   0   1   4      259.58      276.28      9.58 o
   1   1   4      613.58      628.46     16.34 o
   2   1   4       63.93       82.44     12.78 o
   3   1   4       28.46       26.26      9.19 o
   4   1   4       84.75       84.41     16.81 o
   5   1   4      132.73      128.93     20.16 o
   6   1   4       21.65       17.36     17.09 o
   7   1   4       10.96       13.38     33.78 o
  -7   2   4        6.55        9.94     32.25 o
  -6   2   4       15.78      -22.14     28.94 o
  -5   2   4       17.09       15.03     13.34 o
  -4   2   4       85.81       78.74      9.63 o
  -3   2   4      138.41      143.49     11.45 o
  -2   2   4       75.47       60.26     10.70 o
  -1   2   4      156.73      147.61     10.82 o
   0   2   4      251.65      241.03      7.12 o
   1   2   4      182.33      168.14      9.26 o
   2   2   4      252.64      263.66     11.67 o
   3   2   4      100.85       91.95     10.40 o
   4   2   4       79.55       93.69     17.02 o
   5   2   4       12.20       -1.08     17.56 o
   6   2   4       14.30       -9.46     18.87 o
  -7   3   4        1.90       -1.94     30.96 o
  -6   3   4       15.19        9.63     27.63 o
  -5   3   4       27.39       40.80     24.89 o
  -4   3   4       20.38       10.50      7.43 o
  -3   3   4      173.59      170.02     18.38 o
  -2   3   4       81.53       76.03     11.69 o
  -1   3   4       87.86       98.28     19.22 o
   0   3   4      686.38      679.90     18.21 o
   1   3   4      313.82      299.09     14.96 o
   2   3   4      338.09      334.88     22.33 o
   3   3   4       66.34       74.74     12.08 o
   4   3   4      123.54      127.89     20.13 o
   5   3   4       29.80       57.14     17.77 o
   6   3   4       65.22       57.09     19.38 o
  -6   4   4        8.76       33.70     33.27 o
  -5   4   4        9.01       27.74     20.39 o
  -4   4   4       16.39       31.57     18.73 o
  -3   4   4      133.21      111.56     17.69 o
  -2   4   4      120.72      111.54     12.12 o
  -1   4   4       71.98       82.20      9.21 o
   0   4   4      251.48      274.61     15.70 o
   1   4   4       30.69       42.61     11.70 o
   2   4   4      145.63      167.73     20.47 o
   3   4   4        4.93        0.44     16.35 o
   4   4   4       30.66       34.51     17.96 o
   5   4   4       13.16        4.93     18.51 o
   6   4   4        9.24       -2.09     25.42 o
  -6   5   4       45.47       91.30     36.30 o
  -5   5   4       26.32       31.50     24.40 o
  -4   5   4        9.73        8.69     16.84 o
  -3   5   4      245.02      199.27     32.41 o
  -2   5   4        7.85        3.05     10.16 o
  -1   5   4        9.16       13.55     22.06 o
   0   5   4       38.57       53.48     11.58 o
   1   5   4        1.63        6.07     15.78 o
   2   5   4      120.45      134.45     44.49 o
   3   5   4      220.51      196.66     29.83 o
   4   5   4       25.81       16.54     21.72 o
   5   5   4       15.36       22.00     44.38 o
  -5   6   4        1.32       -8.58     26.08 o
  -4   6   4       14.98        8.93     24.32 o
  -3   6   4       26.66       41.29     24.48 o
  -2   6   4      101.47       81.64     24.66 o
  -1   6   4        8.58       37.35     23.68 o
   0   6   4        6.06       11.61      7.49 o
   1   6   4       35.65       44.92     13.76 o
   2   6   4       16.36       23.50     21.13 o
   3   6   4        7.31       11.82     25.24 o
   4   6   4       23.02       55.64     43.77 o
   5   6   4        5.11       15.46     47.46 o
  -4   7   4        3.92       27.04     22.77 o
  -3   7   4       38.96       19.30     23.96 o
  -2   7   4       25.69       10.86     30.54 o
  -1   7   4       34.08       56.99     22.38 o
   0   7   4       86.11      111.86     19.37 o
   1   7   4       42.83       12.69     30.63 o
   2   7   4       48.29       36.00     16.41 o
   3   7   4       38.56       19.35     18.54 o
   4   7   4       10.11        6.36     33.75 o
  -3   8   4       11.98       -1.86     26.95 o
  -2   8   4       55.48       31.60     46.66 o
  -1   8   4        5.01        5.27     47.49 o
   0   8   4        2.21       -0.17     43.58 o
   2   8   4       16.94       16.90     41.60 o
  -1   9   4        0.45       97.14     54.99 o
   0   9   4        5.92      -52.69     52.69 o
  -3  -8   5       11.53       13.51     27.41 o
  -2  -8   5       10.41       15.20     20.11 o
  -1  -8   5       14.70       46.38     19.34 o
   0  -8   5        3.97       15.56     22.20 o
   1  -8   5        6.40       -2.03     16.04 o
   2  -8   5        9.16       28.57     16.54 o
   3  -8   5       13.72        7.33     19.15 o
  -4  -7   5        9.77       -3.47     25.68 o
  -3  -7   5       87.29       91.34     38.51 o
  -2  -7   5        8.02        5.37     14.34 o
  -1  -7   5       13.94       11.78     20.72 o
   0  -7   5        9.98        4.88     12.87 o
   1  -7   5       15.30       18.87     14.24 o
   2  -7   5       20.09       21.67     16.72 o
   3  -7   5       25.06       25.16     16.19 o
   4  -7   5        6.55      -26.53     26.53 o
  -5  -6   5        1.93        9.34     25.32 o
  -4  -6   5       72.47       85.08     22.52 o
  -3  -6   5       89.09       74.98     16.08 o
  -2  -6   5        7.34        3.96     16.25 o
  -1  -6   5       70.10       69.93     11.99 o
   0  -6   5       29.27       35.23     12.96 o
   1  -6   5       27.81       24.21     13.51 o
   2  -6   5       39.22       40.86     16.17 o
   3  -6   5       31.59       26.56     16.15 o
   4  -6   5       45.70       54.94     20.30 o
   5  -6   5       12.72       -6.51     25.13 o
  -6  -5   5        5.15       18.03     23.33 o
  -5  -5   5       24.71       33.41     18.30 o
  -4  -5   5        5.39       16.28     19.14 o
  -3  -5   5      345.70      324.73     20.82 o
  -2  -5   5       17.69        7.92     17.69 o
  -1  -5   5       10.83        9.21      8.11 o
   0  -5   5      217.69      210.11     16.21 o
   1  -5   5       91.14       90.54     19.62 o
   2  -5   5      129.39      143.65     37.63 o
   3  -5   5       59.77       52.86     15.11 o
   4  -5   5       25.81       27.27     12.33 o
   5  -5   5        0.02       18.99     27.97 o
  -6  -4   5       25.51       12.05     21.61 o
  -5  -4   5        2.08       -2.69     18.03 o
  -4  -4   5      120.42      126.10     13.56 o
  -3  -4   5      118.92      122.13      8.59 o
  -2  -4   5       12.75       13.53      9.68 o
  -1  -4   5      297.29      282.44     14.15 o
   0  -4   5       18.82       20.21      8.08 o
   1  -4   5       87.17       83.46     17.52 o
   2  -4   5       62.12       64.82     18.27 o
   3  -4   5      121.57      104.48     14.78 o
   4  -4   5       95.36       88.15     13.69 o
   5  -4   5       16.70       10.03     28.03 o
   6  -4   5       35.77       29.91     26.55 o
  -7  -3   5       13.74       26.34     28.19 o
  -6  -3   5       21.03       14.38     25.29 o
  -5  -3   5        6.48       -1.05     11.32 o
  -4  -3   5      102.45      118.06     16.11 o
  -3  -3   5       27.69       21.72      5.80 o
  -2  -3   5       16.88       26.00      5.69 o
  -1  -3   5       21.57       23.68      6.72 o
   0  -3   5      110.66      113.13      8.54 o
   1  -3   5      235.94      234.52     12.16 o
   2  -3   5       70.89       73.15     12.68 o
   3  -3   5       46.19       23.61     14.70 o
   4  -3   5       34.42       31.64     11.66 o
   5  -3   5       83.72      148.65     53.58 o
   6  -3   5        5.39        2.79     29.63 o
  -7  -2   5       22.10       39.05     19.17 o
  -6  -2   5        1.82       -5.56     16.54 o
  -5  -2   5       29.27       29.56     14.25 o
  -4  -2   5       36.80       28.11      6.67 o
  -3  -2   5       17.79       33.88     11.01 o
  -2  -2   5      351.83      344.76     19.34 o
  -1  -2   5       88.53       87.26      5.80 o
   0  -2   5       78.76       87.93      7.29 o
   1  -2   5      235.41      246.11     10.76 o
   2  -2   5      178.85      163.26     14.31 o
   3  -2   5      286.93      290.51     42.94 o
   4  -2   5       65.39       66.72     11.37 o
   5  -2   5        0.76        8.36     21.57 o
   6  -2   5        8.54        8.96     26.07 o
  -7  -1   5       10.81        5.00     19.08 o
  -6  -1   5        3.49      -17.61     20.77 o
  -5  -1   5       32.11       33.73      9.22 o
  -4  -1   5      253.47      242.04     12.62 o
  -3  -1   5       52.28       58.10      8.18 o
  -2  -1   5       16.61       15.24      5.39 o
  -1  -1   5      125.87      120.59     10.53 o
   0  -1   5       11.43        8.72      7.38 o
   1  -1   5      384.22      376.56     13.96 o
   2  -1   5      907.93      865.31     37.57 o
   3  -1   5      153.19      138.08     24.13 o
   4  -1   5      152.55      151.86     25.80 o
   5  -1   5       84.35       96.73     28.14 o
   6  -1   5       41.21       31.97     24.29 o
   7  -1   5        7.80       15.67     18.83 o
  -7   0   5       15.61       10.56     18.12 o
  -6   0   5       11.43       -8.42     16.48 o
  -5   0   5       28.10       14.24     15.73 o
  -4   0   5       35.82       29.21     11.34 o
  -3   0   5       44.72       47.86      9.49 o
  -2   0   5      461.09      469.69      9.17 o
  -1   0   5      198.82      191.99      7.43 o
   0   0   5     1571.93     1567.10     19.47 o
   1   0   5       55.50       66.94      9.38 o
   2   0   5      389.73      384.76     26.87 o
   3   0   5      421.68      414.24     31.49 o
   4   0   5       18.98       11.41      5.92 o
   5   0   5      102.67      100.60     28.91 o
   6   0   5       35.21       31.63     17.18 o
   7   0   5       21.44       45.67     20.71 o
  -7   1   5       10.89       14.51     35.59 o
  -6   1   5        3.82        8.43     17.83 o
  -5   1   5       31.73       51.66     14.17 o
  -4   1   5      254.44      239.37     21.63 o
  -3   1   5       54.25       37.75     19.54 o
  -2   1   5       17.34       16.41      6.97 o
  -1   1   5      123.93      117.05      6.87 o
   0   1   5       12.94       13.43      6.63 o
   1   1   5      387.16      400.07     16.58 o
   2   1   5      912.54      940.00     29.72 o
   3   1   5      152.42      148.92     14.96 o
   4   1   5      149.74      153.51     17.52 o
   5   1   5       85.15       78.74     17.35 o
   6   1   5       41.00       51.37     25.42 o
   7   1   5        7.77        3.32     20.05 o
  -7   2   5       22.09       19.47     39.98 o
  -6   2   5        2.06       -0.09     28.98 o
  -5   2   5       30.23       38.78     13.16 o
  -4   2   5       39.11       33.79     11.28 o
  -3   2   5       18.11       30.21      8.34 o
  -2   2   5      353.46      331.59     19.90 o
  -1   2   5       94.62       93.09      6.37 o
   0   2   5       69.47       80.34      6.34 o
   1   2   5      242.79      253.26     11.77 o
   2   2   5      176.58      170.60     14.02 o
   3   2   5      283.09      265.36     33.59 o
   4   2   5       68.37       67.01     17.57 o
   5   2   5        0.79        0.81     18.19 o
   6   2   5        9.17       13.20     17.96 o
  -7   3   5       13.65       19.71     37.52 o
  -6   3   5       21.13       17.33     28.10 o
  -5   3   5        6.51       29.10     20.90 o
  -4   3   5       98.25       87.32      9.80 o
  -3   3   5       30.37       29.44     14.07 o
  -2   3   5       17.50       22.85     17.84 o
  -1   3   5       21.80       19.14      6.12 o
   0   3   5      111.29      107.52      7.71 o
   1   3   5      234.08      231.25     14.00 o
   2   3   5       68.86       82.21     17.20 o
   3   3   5       44.02       36.45     10.44 o
   4   3   5       33.24       38.42     17.73 o
   5   3   5       84.52       96.84     19.92 o
   6   3   5        5.20        5.59     18.46 o
  -6   4   5       26.36       17.32     35.24 o
  -5   4   5        2.23       -6.90     19.89 o
  -4   4   5      123.42      111.71     19.58 o
  -3   4   5      125.06      109.72     19.47 o
  -2   4   5       11.88      -12.56     24.25 o
  -1   4   5      297.07      290.52     26.87 o
   0   4   5       19.74       26.10      9.53 o
   1   4   5       89.98       82.92     11.62 o
   2   4   5       59.92       65.24     17.12 o
   3   4   5      120.34      117.51     21.58 o
   4   4   5       98.40      113.68     21.32 o
   5   4   5       17.22       18.09     18.85 o
   6   4   5       35.52       21.93     26.56 o
  -6   5   5        5.31       11.91     32.69 o
  -5   5   5       25.36       28.28     28.25 o
  -4   5   5        5.84       19.55     21.74 o
  -3   5   5      345.80      341.98     25.48 o
  -2   5   5       17.43       -0.36     23.89 o
  -1   5   5       10.81        9.34      5.02 o
   0   5   5      217.27      215.31     16.69 o
   1   5   5       90.78       94.83     18.15 o
   2   5   5      129.30      115.76     23.07 o
   3   5   5       57.89       61.54     40.50 o
   4   5   5       26.22       30.68     18.88 o
   5   5   5        0.03       -6.02     25.88 o
  -5   6   5        1.86       18.62     25.18 o
  -4   6   5       73.21       77.03     25.60 o
  -3   6   5       89.82       67.80     28.87 o
  -2   6   5        6.57       -7.61     24.34 o
  -1   6   5       66.92       76.05     24.85 o
   0   6   5       30.52       29.45     12.36 o
   1   6   5       30.09       25.69     16.68 o
   2   6   5       38.00       30.09     21.13 o
   3   6   5       31.97       30.33     39.48 o
   4   6   5       46.12       44.31     41.66 o
   5   6   5       12.89       41.47     48.19 o
  -4   7   5       10.21        9.29     25.05 o
  -3   7   5       85.83       65.53     27.36 o
  -2   7   5        8.31        7.33     25.74 o
  -1   7   5       13.78       28.96     17.87 o
   0   7   5        9.63        9.28     17.50 o
   1   7   5       15.88       -3.41     25.44 o
   2   7   5       19.21       17.71     15.50 o
   3   7   5       24.58        6.45     24.68 o
   4   7   5        6.83      -20.25     41.98 o
  -3   8   5       11.52       12.99     25.97 o
  -2   8   5       11.05       28.58     23.24 o
  -1   8   5       14.34       49.03     47.75 o
   0   8   5        4.16       40.22     48.74 o
   2   8   5        8.99       42.38     38.92 o
  -3  -8   6        1.11        6.54     29.79 o
  -2  -8   6        7.66       -6.80     18.97 o
  -1  -8   6        0.69      -10.47     20.58 o
   0  -8   6        2.17        0.82     21.50 o
   1  -8   6        6.65       27.13     22.71 o
   2  -8   6       12.61       19.01     17.18 o
  -4  -7   6        9.78       18.44     26.02 o
  -3  -7   6       54.00       65.01     21.46 o
  -2  -7   6       16.18       31.34     18.37 o
  -1  -7   6        8.37       28.79     20.11 o
   0  -7   6       37.24       39.50     14.03 o
   1  -7   6        9.62       12.90     15.17 o
   2  -7   6       15.15       10.35     15.66 o
   3  -7   6        5.23       -2.11     17.36 o
   4  -7   6        0.39      -24.00     24.00 o
  -5  -6   6       10.46       23.90     25.17 o
  -4  -6   6       34.79       17.35     19.60 o
  -3  -6   6       81.61       83.75     15.32 o
  -2  -6   6        4.94       14.11     15.96 o
  -1  -6   6        4.83        4.62      9.40 o
   0  -6   6       17.95       16.35     13.04 o
   1  -6   6       21.83       30.10     15.56 o
   2  -6   6       19.53        8.78     16.60 o
   3  -6   6       36.57       43.21     16.65 o
   4  -6   6       10.43        0.12     22.88 o
   5  -6   6        0.62      -21.58     33.98 o
  -6  -5   6        1.98        3.37     19.25 o
  -5  -5   6       10.49       13.61     16.92 o
  -4  -5   6       77.64       67.44     20.57 o
  -3  -5   6      142.22      128.17     28.82 o
  -2  -5   6       47.05       49.21     20.02 o
  -1  -5   6       37.83       21.55      8.42 o
   0  -5   6      283.92      235.74     17.50 o
   1  -5   6       38.76       30.59     17.56 o
   2  -5   6        2.04        7.54     18.38 o
   3  -5   6       64.17       66.39     15.25 o
   4  -5   6       13.30       20.76     20.27 o
   5  -5   6       26.86       40.41     29.31 o
  -6  -4   6       11.37       13.93     19.69 o
  -5  -4   6       16.53       19.44     15.92 o
  -4  -4   6       58.00       60.56     42.01 o
  -3  -4   6       23.05       17.22      5.88 o
  -2  -4   6        5.05       11.85      9.17 o
  -1  -4   6       32.84       28.73      7.06 o
   0  -4   6       67.33       69.29     10.84 o
   1  -4   6       25.13       23.41     15.40 o
   2  -4   6      153.83      140.73     18.73 o
   3  -4   6       24.46       13.46     16.86 o
   4  -4   6       67.39       65.25     13.08 o
   5  -4   6       17.56        7.47     30.25 o
   6  -4   6       12.95        8.60     28.93 o
  -7  -3   6       30.66       32.83     25.18 o
  -6  -3   6       14.76       44.41     23.03 o
  -5  -3   6       51.23       64.51     23.29 o
  -4  -3   6      556.08      587.95     26.03 o
  -3  -3   6      166.63      176.89      9.64 o
  -2  -3   6      212.12      220.95     20.88 o
  -1  -3   6      502.27      520.90     14.29 o
   0  -3   6      417.97      419.85     17.11 o
   1  -3   6      324.02      321.33     15.34 o
   2  -3   6       41.93       46.41     10.98 o
   3  -3   6      327.94      354.44     26.13 o
   4  -3   6       71.89       51.07     12.44 o
   5  -3   6       12.50        7.60     27.85 o
   6  -3   6       24.54       12.26     51.86 o
  -7  -2   6        0.28       17.85     17.71 o
  -6  -2   6        6.43       19.50     15.33 o
  -5  -2   6       21.62        2.24     18.66 o
  -4  -2   6      274.49      242.36     19.77 o
  -3  -2   6      194.58      202.16     15.48 o
  -2  -2   6       42.33       41.10      8.87 o
  -1  -2   6      230.51      250.12     11.41 o
   0  -2   6      216.46      224.22     10.82 o
   1  -2   6       10.79       11.83      8.08 o
   2  -2   6      458.48      458.34     20.08 o
   3  -2   6      102.58      120.27     25.51 o
   4  -2   6       92.51       93.10     24.13 o
   5  -2   6      145.44      135.36     30.87 o
   6  -2   6      121.14       73.77     30.27 o
  -7  -1   6        7.54        2.32     18.39 o
  -6  -1   6       25.77       22.56     15.02 o
  -5  -1   6      225.58      234.25     19.23 o
  -4  -1   6      319.90      300.76     19.69 o
  -3  -1   6      263.04      261.53      8.23 o
  -2  -1   6      333.27      337.02     12.05 o
  -1  -1   6     1642.48     1608.24     19.24 o
   0  -1   6      639.15      637.05     14.66 o
   1  -1   6      309.97      294.80     15.89 o
   2  -1   6      448.20      489.65     30.41 o
   3  -1   6      112.50      119.79     41.87 o
   4  -1   6      106.99      135.83     28.76 o
   5  -1   6      108.56      130.00     28.25 o
   6  -1   6        1.56       25.64     24.39 o
  -7   0   6        0.12        8.48     19.36 o
  -6   0   6        0.00      -16.74     16.74 o
  -5   0   6       62.29       85.69     22.13 o
  -4   0   6        6.09       18.78      8.68 o
  -3   0   6       26.28       31.70      5.27 o
  -2   0   6       83.40       79.01      7.18 o
  -1   0   6      588.01      578.82     11.06 o
   0   0   6       72.35       73.60      8.58 o
   1   0   6       48.57       45.91      9.42 o
   2   0   6      113.81      164.35     29.96 o
   3   0   6      213.60      200.90     51.71 o
   4   0   6       67.86       69.11     12.92 o
   5   0   6      312.82      286.93     35.12 o
   6   0   6      125.43      109.93     20.96 o
  -7   1   6        7.60       10.34     35.42 o
  -6   1   6       25.65       22.48     17.69 o
  -5   1   6      225.45      233.11     24.23 o
  -4   1   6      323.35      321.17     23.58 o
  -3   1   6      260.59      264.31     24.33 o
  -2   1   6      335.42      328.41     12.48 o
  -1   1   6     1651.00     1634.00     17.77 o
   0   1   6      636.22      656.67     15.18 o
   1   1   6      315.59      311.68     12.61 o
   2   1   6      443.80      473.68     31.04 o
   3   1   6      110.72      101.43     22.59 o
   4   1   6      109.41       99.43     12.69 o
   5   1   6      111.55      114.45     20.73 o
   6   1   6        1.33       -1.52     16.81 o
  -7   2   6        0.27       11.97     36.54 o
  -6   2   6        7.01       -7.78     31.50 o
  -5   2   6       22.47       21.16     13.56 o
  -4   2   6      273.39      279.90     18.85 o
  -3   2   6      198.29      192.35     13.25 o
  -2   2   6       41.10       35.75      5.04 o
  -1   2   6      229.59      240.77      7.33 o
   0   2   6      210.14      221.10     10.56 o
   1   2   6       12.71       20.92      6.74 o
   2   2   6      468.52      500.47     26.58 o
   3   2   6      102.00       92.29     13.74 o
   4   2   6       91.28       93.51     18.38 o
   5   2   6      146.14      132.24     21.53 o
   6   2   6      119.71      128.10     23.41 o
  -7   3   6       30.51       38.91     34.46 o
  -6   3   6       14.78       17.54     36.15 o
  -5   3   6       50.64       59.11     22.03 o
  -4   3   6      556.18      550.58     34.15 o
  -3   3   6      167.29      185.96     27.51 o
  -2   3   6      204.36      274.15     29.14 o
  -1   3   6      494.78      529.91     17.23 o
   0   3   6      414.05      409.94     10.23 o
   1   3   6      319.23      341.53     20.45 o
   2   3   6       45.06       53.38     16.85 o
   3   3   6      319.84      321.23     16.30 o
   4   3   6       69.40       82.13     19.75 o
   5   3   6       13.51       18.43     18.18 o
   6   3   6       25.10       41.00     20.72 o
  -6   4   6       11.63      -18.62     33.96 o
  -5   4   6       16.23       14.40     20.61 o
  -4   4   6       54.60       52.00     16.44 o
  -3   4   6       23.97       35.17     21.05 o
  -2   4   6        5.18        2.16     20.85 o
  -1   4   6       31.55       31.78      7.68 o
   0   4   6       67.94       74.31      8.57 o
   1   4   6       26.90       37.14     10.23 o
   2   4   6      153.09      149.08     21.50 o
   3   4   6       24.86       24.03     19.94 o
   4   4   6       66.06       72.81     19.54 o
   5   4   6       17.59       25.77     20.08 o
   6   4   6       12.68        4.12     25.74 o
  -6   5   6        1.90      -17.72     35.05 o
  -5   5   6       10.50       40.25     27.49 o
  -4   5   6       75.74       41.68     29.81 o
  -3   5   6      144.02      166.69     42.43 o
  -2   5   6       47.99       30.87     24.75 o
  -1   5   6       37.07       76.66     27.88 o
   0   5   6      279.15      300.51     14.50 o
   1   5   6       38.04       45.58     14.81 o
   2   5   6        2.36        9.76     21.50 o
   3   5   6       60.77       94.85     27.19 o
   4   5   6       13.76        7.71     19.33 o
   5   5   6       27.75       56.93     29.41 o
  -5   6   6       10.82        5.30     22.53 o
  -4   6   6       36.34       30.35     24.83 o
  -3   6   6       81.05       67.71     26.84 o
  -2   6   6        4.95       15.21     27.29 o
  -1   6   6        4.81       28.89     16.82 o
   0   6   6       18.52       11.44      8.79 o
   1   6   6       22.51        4.89     16.42 o
   2   6   6       20.00       12.16     20.25 o
   3   6   6       35.95       57.04     44.97 o
   4   6   6       10.39       66.83     48.07 o
   5   6   6        0.58      -40.84     45.59 o
  -4   7   6        9.85        2.74     26.69 o
  -3   7   6       53.97       49.59     28.89 o
  -2   7   6       16.27       24.89     26.44 o
  -1   7   6        7.78       24.11     25.53 o
   0   7   6       35.61       46.98     25.30 o
   1   7   6        9.94       22.59     28.44 o
   2   7   6       14.59       31.80     44.63 o
   3   7   6        5.23       -0.95     41.22 o
   4   7   6        0.32       15.64     42.85 o
  -3   8   6        1.05       -5.85     29.59 o
  -2   8   6        7.73       21.69     26.51 o
  -1   8   6        0.72       24.93     50.50 o
   0   8   6        2.28       11.72     51.42 o
   2   8   6       12.52        3.08     43.39 o
  -3  -8   7        5.70       -2.12     27.98 o
  -2  -8   7        8.54        7.83     18.39 o
  -1  -8   7        3.39       -8.19     21.69 o
   0  -8   7        0.32       19.82     22.83 o
   1  -8   7        0.12        1.32     19.71 o
   2  -8   7        3.92       -5.26     18.72 o
  -4  -7   7       13.45       34.24     25.22 o
  -3  -7   7       36.14       49.76     24.43 o
  -2  -7   7        0.33        9.68     17.12 o
  -1  -7   7        5.79        9.60     18.70 o
   0  -7   7        6.90       38.28     20.24 o
   1  -7   7       13.41       13.54     15.72 o
   2  -7   7       10.45       13.13     15.64 o
   3  -7   7        4.64       -1.83     16.65 o
  -5  -6   7        8.66      -12.07     24.31 o
  -4  -6   7       34.69       34.85     22.40 o
  -3  -6   7       22.78       37.12     17.05 o
  -2  -6   7       12.13       15.62     18.26 o
  -1  -6   7       32.24       34.98     10.37 o
   0  -6   7       16.19       12.42     16.09 o
   1  -6   7        0.04       13.53     18.34 o
   2  -6   7       36.59       45.50     16.74 o
   3  -6   7        1.53       39.02     31.96 o
   4  -6   7        1.05      -14.03     23.64 o
  -6  -5   7       11.70       26.65     27.74 o
  -5  -5   7        8.67        6.87     18.84 o
  -4  -5   7       50.07        4.27     37.87 o
  -3  -5   7       40.21       25.91     13.11 o
  -2  -5   7        1.19       11.00     17.59 o
  -1  -5   7       60.42       55.25     18.28 o
   0  -5   7        4.57        0.20      9.22 o
   1  -5   7       13.69        5.37     16.68 o
   2  -5   7       28.44        5.88     18.47 o
   3  -5   7       57.86       66.25     16.84 o
   4  -5   7        8.22       19.03     21.21 o
   5  -5   7        9.48        2.46     33.63 o
  -6  -4   7       48.55       -1.84     45.06 o
  -5  -4   7        8.53        6.38     23.76 o
  -4  -4   7      144.72      149.99     30.27 o
  -3  -4   7      458.69      431.98     15.60 o
  -2  -4   7       28.04       33.13     11.52 o
  -1  -4   7      179.25      162.75     13.07 o
   0  -4   7       22.17       23.51     11.99 o
   1  -4   7       25.21       28.26     14.07 o
   2  -4   7      162.58      137.80     19.70 o
   3  -4   7       28.54       13.52     17.09 o
   4  -4   7       22.68       13.99     12.84 o
   5  -4   7        8.30       23.21     30.73 o
  -6  -3   7       17.20       81.90     20.53 o
  -5  -3   7       18.24       35.74     14.37 o
  -4  -3   7      119.10      119.10     17.66 o
  -3  -3   7       87.36       84.75      6.72 o
  -2  -3   7      162.11      147.96     15.72 o
  -1  -3   7      441.99      472.03     41.30 o
   0  -3   7      217.69      222.53     11.92 o
   1  -3   7       39.63       43.80      9.12 o
   2  -3   7      333.34      353.07     19.54 o
   3  -3   7       19.61       39.69     21.79 o
   4  -3   7       89.20       71.98     37.45 o
   5  -3   7       93.39      113.73     46.04 o
   6  -3   7        4.81       -1.84     24.17 o
  -7  -2   7        6.68       19.28     17.21 o
  -6  -2   7        7.80       18.38     16.82 o
  -5  -2   7        1.54        1.11     14.14 o
  -4  -2   7       82.37       78.90     14.95 o
  -3  -2   7      275.49      280.37     13.24 o
  -2  -2   7      919.40      908.14     20.34 o
  -1  -2   7      906.50      931.86     15.99 o
   0  -2   7       92.25       93.60     12.29 o
   1  -2   7       26.78       37.56      9.88 o
   2  -2   7       67.93       76.55     12.62 o
   3  -2   7      239.06      240.77     30.35 o
   4  -2   7      182.15      147.55     29.64 o
   5  -2   7       85.54       66.91     24.07 o
   6  -2   7       18.06       30.38     29.95 o
  -7  -1   7        6.54       11.11     17.03 o
  -6  -1   7       20.13       27.45     28.27 o
  -5  -1   7      330.92      322.72     21.40 o
  -4  -1   7       42.97       51.80      8.91 o
  -3  -1   7       53.45       42.89      7.10 o
  -2  -1   7      705.82      736.17     19.73 o
  -1  -1   7      370.01      379.74     10.49 o
   0  -1   7       46.54       51.06      9.41 o
   1  -1   7     2086.60     2216.19     42.68 o
   2  -1   7      308.62      315.81     27.75 o
   3  -1   7        6.53       20.93     20.61 o
   4  -1   7      254.13      218.52     42.25 o
   5  -1   7       88.75       64.34     30.82 o
   6  -1   7        4.72       -4.05     27.52 o
  -7   0   7       40.35       30.66     19.18 o
  -6   0   7       22.67       20.82     14.83 o
  -5   0   7       21.45       27.05     16.05 o
  -4   0   7      282.87      298.95     21.59 o
  -3   0   7        3.17        7.39      4.95 o
  -2   0   7     2230.59     2266.35     27.40 o
  -1   0   7      162.88      172.87      9.11 o
   0   0   7      548.87      581.63     20.36 o
   1   0   7      128.24      215.49     29.52 o
   2   0   7        1.90       19.74     24.59 o
   3   0   7      745.45      782.81     45.27 o
   4   0   7      229.77      255.46     33.11 o
   5   0   7       14.03       35.77     26.57 o
   6   0   7       28.57       23.65     17.35 o
  -7   1   7        6.56        9.13     31.94 o
  -6   1   7       20.29       30.17     18.43 o
  -5   1   7      325.89      305.64     25.97 o
  -4   1   7       41.57       33.58     20.33 o
  -3   1   7       53.69       52.20     11.67 o
  -2   1   7      710.79      761.68     15.34 o
  -1   1   7      371.09      386.72     10.59 o
   0   1   7       43.80       36.47      7.95 o
   1   1   7     2059.30     2227.95     46.04 o
   2   1   7      315.19      342.25     29.57 o
   3   1   7        7.04       22.68     22.23 o
   4   1   7      253.57      267.27     20.87 o
   5   1   7       89.45       84.03     19.56 o
   6   1   7        4.54       16.95     19.93 o
  -7   2   7        6.37       24.22     33.43 o
  -6   2   7        7.87       26.52     27.34 o
  -5   2   7        1.27        7.68     11.67 o
  -4   2   7       78.21       75.96     13.04 o
  -3   2   7      280.74      315.91     27.38 o
  -2   2   7      915.40      852.80     18.45 o
  -1   2   7      892.89      895.14     15.96 o
   0   2   7       97.99      105.25      9.04 o
   1   2   7       22.86       40.11      8.73 o
   2   2   7       72.65       65.17     21.89 o
   3   2   7      235.94      241.56     23.37 o
   4   2   7      177.01      158.66     22.51 o
   5   2   7       87.23       73.68     20.50 o
   6   2   7       18.41       22.38     19.96 o
  -6   3   7       17.60       25.14     34.31 o
  -5   3   7       20.04       19.53     26.00 o
  -4   3   7      122.46      152.83     29.99 o
  -3   3   7       88.33      115.84     61.53 o
  -2   3   7      167.51      169.15     20.46 o
  -1   3   7      449.34      481.17     18.32 o
   0   3   7      215.09      214.77     10.79 o
   1   3   7       36.37       37.57     12.27 o
   2   3   7      338.64      355.63     26.04 o
   3   3   7       19.81       14.89      8.00 o
   4   3   7       89.35       65.94     19.94 o
   5   3   7       95.08      121.15     27.23 o
   6   3   7        4.42        4.78     19.95 o
  -6   4   7       48.47       39.50     36.34 o
  -5   4   7        8.99       -2.25     24.09 o
  -4   4   7      144.72      143.29     40.42 o
  -3   4   7      457.94      416.13     38.01 o
  -2   4   7       28.04       37.49     23.47 o
  -1   4   7      173.94      178.40     22.21 o
   0   4   7       22.86       21.74      6.21 o
   1   4   7       22.92       37.40     15.07 o
   2   4   7      166.48      176.95     23.38 o
   3   4   7       28.46       25.14     20.44 o
   4   4   7       21.11       33.84     20.01 o
   5   4   7        8.28        8.67     20.51 o
  -6   5   7       11.38       34.47     27.29 o
  -5   5   7        9.00       21.82     28.99 o
  -4   5   7       49.75       48.60     28.12 o
  -3   5   7       41.83       22.36     27.93 o
  -2   5   7        1.38       -1.03     28.57 o
  -1   5   7       59.73       74.74     16.54 o
   0   5   7        3.61        3.12      7.59 o
   1   5   7       14.78       11.15     14.63 o
   2   5   7       28.20       58.50     26.15 o
   3   5   7       58.52       66.82     27.76 o
   4   5   7        8.44        8.49     20.59 o
   5   5   7        9.35        8.79     25.88 o
  -5   6   7        8.67       11.86     28.78 o
  -4   6   7       33.69       -1.49     25.03 o
  -3   6   7       22.34       29.26     30.34 o
  -2   6   7       12.43       27.38     27.01 o
  -1   6   7       33.18       47.40     16.68 o
   0   6   7       15.07        9.15     15.23 o
   1   6   7        0.11       -6.87     14.94 o
   2   6   7       36.34       38.75     38.70 o
   3   6   7        1.67        5.55     49.11 o
   4   6   7        0.88        8.84     51.15 o
  -4   7   7       13.76       27.75     47.42 o
  -3   7   7       36.78       -1.22     25.98 o
  -2   7   7        0.28        4.42     28.25 o
  -1   7   7        5.46       11.67     28.06 o
   0   7   7        7.22       28.52     32.46 o
   1   7   7       13.51       12.21     30.31 o
   2   7   7       10.44       26.57     45.49 o
   3   7   7        4.52       49.78     50.06 o
  -3   8   7        5.77       27.84     27.98 o
  -2   8   7        8.79       18.32     24.60 o
  -1   8   7        3.54       -7.36     51.69 o
   0   8   7        0.23       81.22     55.85 o
   2   8   7        3.82       25.66     47.45 o
  -2  -8   8        1.57       61.93     34.45 o
  -1  -8   8        0.71      -16.80     22.14 o
   0  -8   8        6.32        5.77     20.07 o
   1  -8   8       12.49       42.85     20.24 o
   2  -8   8        7.59       13.12     21.50 o
  -4  -7   8        0.63       14.36     27.20 o
  -3  -7   8       27.32       25.43     19.30 o
  -2  -7   8       14.19       39.44     17.59 o
  -1  -7   8       14.98       17.88     18.26 o
   0  -7   8       24.94       28.56     20.08 o
   1  -7   8        1.00      -12.43     15.20 o
   2  -7   8        8.61        5.54     17.41 o
   3  -7   8        0.84      -11.57     19.56 o
  -5  -6   8        4.29        5.55     20.54 o
  -4  -6   8       23.04       22.50     21.85 o
  -3  -6   8        2.67        7.26     28.76 o
  -2  -6   8       14.47       41.21     19.05 o
  -1  -6   8       42.78       24.03     21.41 o
   0  -6   8       30.61       11.50     14.42 o
   1  -6   8       10.02       -6.63     18.36 o
   2  -6   8        6.75        9.92     16.94 o
   3  -6   8       28.71        8.50     17.28 o
   4  -6   8        5.17      -15.29     23.27 o
  -6  -5   8        7.63       45.94     50.18 o
  -5  -5   8       11.12       -8.68     25.29 o
  -4  -5   8       44.63       33.35     30.30 o
  -3  -5   8       40.31       28.68     14.35 o
  -2  -5   8       83.71       74.81     20.57 o
  -1  -5   8       21.44       17.72      9.65 o
   0  -5   8      179.10      162.73     30.41 o
   1  -5   8       20.66       24.91     17.60 o
   2  -5   8        6.85       27.51     20.11 o
   3  -5   8       35.42       35.02     22.03 o
   4  -5   8        7.36       17.31     20.16 o
   5  -5   8       10.36       -8.22     34.35 o
  -6  -4   8       83.01       99.90     50.31 o
  -5  -4   8        9.29        7.18     26.36 o
  -4  -4   8      142.28      124.82     30.30 o
  -3  -4   8       45.67       50.32      9.86 o
  -2  -4   8       90.58      109.29     30.21 o
  -1  -4   8      282.26      273.53     43.74 o
   0  -4   8       58.18       61.66     10.90 o
   1  -4   8       36.52       38.14     14.13 o
   2  -4   8       77.45       70.38     17.19 o
   3  -4   8      159.46      150.61     23.77 o
   4  -4   8       43.92       71.31     25.11 o
   5  -4   8       32.64       47.60     27.62 o
  -6  -3   8       29.38       76.10     42.22 o
  -5  -3   8       88.14       86.78     18.06 o
  -4  -3   8       22.78       24.21     15.35 o
  -3  -3   8       50.50       53.95      7.81 o
  -2  -3   8      228.19      239.30     19.34 o
  -1  -3   8      234.11      219.74     14.82 o
   0  -3   8      972.72      981.03     23.14 o
   1  -3   8      109.87      102.47     10.49 o
   2  -3   8       16.04       16.18     10.85 o
   3  -3   8      202.78      191.26     22.21 o
   4  -3   8       13.75       17.57     25.21 o
   5  -3   8       37.37       23.08     28.43 o
   6  -3   8        1.00       12.22     31.55 o
  -7  -2   8        9.92      -12.35     25.38 o
  -6  -2   8      272.54      249.97     31.67 o
  -5  -2   8      444.04      438.82     25.91 o
  -4  -2   8       35.21       29.31     15.47 o
  -3  -2   8      352.83      341.13     13.15 o
  -2  -2   8      884.97      907.23     40.47 o
  -1  -2   8      245.90      241.02     11.10 o
   0  -2   8      423.75      455.24     27.16 o
   1  -2   8      288.32      299.68     15.07 o
   2  -2   8        4.94       10.22     10.60 o
   3  -2   8      120.58      115.50     24.04 o
   4  -2   8       39.81       45.75     22.39 o
   5  -2   8        0.55      -10.40     23.40 o
   6  -2   8        5.56       18.41     29.22 o
  -7  -1   8        9.04       15.72     17.99 o
  -6  -1   8       25.22       29.35     14.48 o
  -5  -1   8      108.55      107.10     26.51 o
  -4  -1   8       89.44       93.61     11.09 o
  -3  -1   8       69.68       55.77      7.23 o
  -2  -1   8      271.31      265.16     14.54 o
  -1  -1   8     2107.31     2139.85     24.37 o
   0  -1   8      758.32      735.83     22.06 o
   1  -1   8      897.96      986.08     31.93 o
   2  -1   8       17.99        9.39     19.23 o
   3  -1   8        1.74       18.79     17.49 o
   4  -1   8      672.63      615.61     43.69 o
   5  -1   8        4.01       -4.08     25.19 o
   6  -1   8        5.44       10.83     26.92 o
  -7   0   8       16.10       18.94     26.74 o
  -6   0   8      130.61      115.72     20.60 o
  -5   0   8      750.47      862.48     58.57 o
  -4   0   8       35.64       46.10      9.95 o
  -3   0   8      538.25      534.21     13.75 o
  -2   0   8     2015.33     2075.35     27.77 o
  -1   0   8       32.09       39.71      8.25 o
   0   0   8      123.25      139.06     22.89 o
   1   0   8      374.40      442.38     29.70 o
   2   0   8      267.52      277.85     27.50 o
   3   0   8        8.50       34.46     22.92 o
   4   0   8        1.38       -4.45     24.83 o
   5   0   8       70.88       62.90     27.08 o
   6   0   8        1.67       -1.63     19.78 o
  -7   1   8        8.97       14.64     31.69 o
  -6   1   8       24.97       16.06     30.06 o
  -5   1   8      112.04      112.29     18.89 o
  -4   1   8       92.08       88.51     26.22 o
  -3   1   8       67.73       53.72     12.60 o
  -2   1   8      264.93      280.90     14.09 o
  -1   1   8     2101.44     2149.57     34.65 o
   0   1   8      758.20      763.59     19.64 o
   1   1   8      899.30     1001.38     36.00 o
   2   1   8       20.21       23.92     22.33 o
   3   1   8        1.46        2.07     23.67 o
   4   1   8      663.96      706.29     48.29 o
   5   1   8        3.97        9.57     17.55 o
   6   1   8        5.50      -18.59     20.26 o
  -7   2   8        9.77       39.41     32.72 o
  -6   2   8      273.67      246.08     45.83 o
  -5   2   8      440.27      442.02     48.54 o
  -4   2   8       33.91       41.14     11.47 o
  -3   2   8      346.52      333.18     17.38 o
  -2   2   8      881.62      918.18     17.21 o
  -1   2   8      243.90      249.46     10.41 o
   0   2   8      433.77      457.24     19.18 o
   1   2   8      280.72      291.50     14.44 o
   2   2   8        4.90        5.12     17.94 o
   3   2   8      121.57      137.46     24.47 o
   4   2   8       40.99       47.33     19.18 o
   5   2   8        0.38       -4.78     18.82 o
   6   2   8        5.92        8.94     16.98 o
  -6   3   8       29.32       42.68     34.45 o
  -5   3   8       87.59      116.97     28.64 o
  -4   3   8       23.82       38.35     24.09 o
  -3   3   8       53.52       39.57     27.74 o
  -2   3   8      230.84      218.71     11.39 o
  -1   3   8      237.66      243.09     10.98 o
   0   3   8      966.08     1000.63     25.64 o
   1   3   8      107.35      111.05     17.55 o
   2   3   8       17.71       18.67     18.08 o
   3   3   8      204.52      195.88     24.24 o
   4   3   8       12.81       21.59     19.16 o
   5   3   8       37.29       36.21     20.75 o
   6   3   8        0.99        2.48     19.13 o
  -6   4   8       82.09      118.91     41.27 o
  -5   4   8        8.94       -1.38     24.15 o
  -4   4   8      140.47      178.04     60.18 o
  -3   4   8       43.22       18.05     30.92 o
  -2   4   8       90.51       89.53     24.27 o
  -1   4   8      282.14      285.41     16.61 o
   0   4   8       59.41       68.61      9.58 o
   1   4   8       36.16       19.20     14.87 o
   2   4   8       77.80       77.54     20.69 o
   3   4   8      159.41      146.72     24.73 o
   4   4   8       43.94       62.31     20.54 o
   5   4   8       33.26       57.34     28.52 o
  -6   5   8        7.74       10.73     27.78 o
  -5   5   8       11.45       26.23     31.16 o
  -4   5   8       46.08       58.76     29.32 o
  -3   5   8       40.23        8.01     24.63 o
  -2   5   8       84.36      110.91     30.69 o
  -1   5   8       21.94       26.94      8.87 o
   0   5   8      177.36      171.40     10.62 o
   1   5   8       20.64       15.98     33.26 o
   2   5   8        6.74        4.84     26.66 o
   3   5   8       32.97       14.90     27.43 o
   4   5   8        7.48        7.33     19.89 o
   5   5   8       10.13       17.08     20.35 o
  -5   6   8        4.18        8.22     33.11 o
  -4   6   8       21.96       16.86     28.40 o
  -3   6   8        2.42        8.11     27.03 o
  -2   6   8       14.77       39.22     25.97 o
  -1   6   8       41.87       57.89     29.19 o
   0   6   8       29.85       10.09     34.31 o
   1   6   8       10.68        7.35     31.41 o
   2   6   8        6.61       36.13     44.29 o
   3   6   8       28.65       11.79     48.71 o
   4   6   8        5.14      -20.50     57.22 o
  -4   7   8        0.62      -15.90     31.70 o
  -3   7   8       26.97       18.71     28.20 o
  -2   7   8       14.64       13.25     25.60 o
  -1   7   8       14.80       34.99     30.04 o
   0   7   8       24.94       22.39     31.37 o
   1   7   8        0.96      -32.83     33.42 o
   2   7   8        8.12       12.77     50.69 o
   3   7   8        0.89        6.47     47.91 o
  -2   8   8        1.68        9.84     30.58 o
  -1   8   8        0.65        6.88     28.72 o
   2   8   8        7.51       37.38     50.62 o
  -2  -8   9       29.45       61.03     25.11 o
  -1  -8   9        0.64       20.61     21.55 o
   0  -8   9        2.65        4.83     19.48 o
   1  -8   9       23.69       25.44     20.87 o
  -4  -7   9        9.63      -12.83     24.81 o
  -3  -7   9       15.13       29.92     23.24 o
  -2  -7   9        1.06        4.87     22.10 o
  -1  -7   9        0.12      -11.35     23.50 o
   0  -7   9        7.02        5.21     24.06 o
   1  -7   9       23.39       10.22     15.94 o
   2  -7   9       35.83       27.45     19.79 o
   3  -7   9        4.33        7.51     19.36 o
  -5  -6   9        2.08       28.24     21.36 o
  -4  -6   9       10.42        7.00     26.20 o
  -3  -6   9       60.02       95.46     33.38 o
  -2  -6   9       31.16       47.69     20.38 o
  -1  -6   9       21.07       26.35     40.50 o
   0  -6   9       36.53       39.99     16.66 o
   1  -6   9       33.81       32.37     20.17 o
   2  -6   9      109.49      117.74     24.57 o
   3  -6   9       12.15       25.19     17.93 o
   4  -6   9        2.89       14.23     21.91 o
  -5  -5   9       22.62       67.31     28.53 o
  -4  -5   9       50.71       31.11     28.82 o
  -3  -5   9       98.66      106.32     19.07 o
  -2  -5   9       57.13       61.94     31.64 o
  -1  -5   9       41.23       51.01     14.98 o
   0  -5   9      110.89      127.41     19.05 o
   1  -5   9       22.73       17.14     15.92 o
   2  -5   9       14.26      -12.96     23.03 o
   3  -5   9       17.20       29.15     19.69 o
   4  -5   9        0.91        4.89     20.18 o
   5  -5   9        6.00       -1.30     32.79 o
  -6  -4   9        5.70       -5.06     49.32 o
  -5  -4   9       31.51      -25.70     25.70 o
  -4  -4   9       27.22       29.19     26.86 o
  -3  -4   9      202.34      186.19     13.87 o
  -2  -4   9        3.54       -0.53     26.81 o
  -1  -4   9       55.61       67.09     13.18 o
   0  -4   9      197.04      187.35     15.47 o
   1  -4   9        2.40        7.97     14.24 o
   2  -4   9      118.11      125.19     19.81 o
   3  -4   9       76.36       59.01     19.14 o
   4  -4   9        4.15        0.38     25.25 o
   5  -4   9        4.82       27.85     29.69 o
  -6  -3   9        2.51       15.63     40.58 o
  -5  -3   9       78.20       98.53     21.37 o
  -4  -3   9      273.03      281.66     22.06 o
  -3  -3   9      229.28      232.14     11.65 o
  -2  -3   9      258.46      284.76     24.61 o
  -1  -3   9      153.40      172.79     17.86 o
   0  -3   9      393.34      400.42     20.40 o
   1  -3   9      116.46      129.03     10.86 o
   2  -3   9       43.10       38.33     11.09 o
   3  -3   9      256.94      250.18     25.22 o
   4  -3   9       42.06       68.98     21.15 o
   5  -3   9       22.36       24.79     27.07 o
  -7  -2   9       36.62       33.21     26.01 o
  -6  -2   9       18.06        9.12     22.54 o
  -5  -2   9      113.76      131.36     21.79 o
  -4  -2   9      267.74      268.96     22.23 o
  -3  -2   9      421.33      416.50     15.37 o
  -2  -2   9       64.95       69.46      9.42 o
  -1  -2   9        5.83        7.61      9.00 o
   0  -2   9      165.87      191.84     15.98 o
   1  -2   9      170.36      165.31     14.35 o
   2  -2   9      146.63      135.62     14.20 o
   3  -2   9      369.03      369.84     36.11 o
   4  -2   9       15.65       19.43     24.98 o
   5  -2   9        2.13       13.95     26.36 o
   6  -2   9        7.61       28.37     30.31 o
  -7  -1   9        5.08       10.55     19.67 o
  -6  -1   9       14.15        6.50     15.52 o
  -5  -1   9      127.06      130.17     26.02 o
  -4  -1   9      466.83      433.16     13.54 o
  -3  -1   9      166.09      159.19     12.67 o
  -2  -1   9      468.82      465.84     16.52 o
  -1  -1   9     1311.93     1322.86     23.76 o
   0  -1   9      616.68      633.48     22.21 o
   1  -1   9      304.16      293.66     21.49 o
   2  -1   9       13.39       14.62     19.93 o
   3  -1   9      122.65      105.99     29.30 o
   4  -1   9       76.84       69.38     24.74 o
   5  -1   9        7.27      -21.99     23.88 o
   6  -1   9        8.04        7.24     30.12 o
  -7   0   9        7.22       16.74     22.64 o
  -6   0   9      197.37      175.27     24.04 o
  -5   0   9      261.50      281.33     31.93 o
  -4   0   9      150.51      144.29     11.68 o
  -3   0   9      195.68      211.84     10.24 o
  -2   0   9       73.60       73.99      9.27 o
  -1   0   9       65.66       72.36     13.23 o
   0   0   9       52.31       55.36     21.53 o
   1   0   9      229.99      233.64     25.40 o
   2   0   9        5.23        2.26     21.11 o
   3   0   9        0.20       -1.47     22.24 o
   4   0   9      109.66       84.25     25.50 o
   5   0   9        0.58       -7.70     29.83 o
   6   0   9        0.26       -6.83     16.19 o
  -7   1   9        4.78      -19.18     24.63 o
  -6   1   9       15.73        0.00     26.66 o
  -5   1   9      127.03      145.58     19.24 o
  -4   1   9      469.43      434.41     31.03 o
  -3   1   9      164.93      185.31     26.02 o
  -2   1   9      468.47      465.74     16.57 o
  -1   1   9     1318.88     1305.06     28.68 o
   0   1   9      608.69      636.81     27.56 o
   1   1   9      312.09      297.20     26.82 o
   2   1   9       12.78       27.67     24.43 o
   3   1   9      121.46      128.99     32.99 o
   4   1   9       80.40      115.55     29.56 o
   5   1   9        7.55        5.94     17.86 o
   6   1   9        8.00        2.36     19.09 o
  -7   2   9       36.64       55.84     31.92 o
  -6   2   9       17.67       25.89     33.48 o
  -5   2   9      111.85       95.22     27.55 o
  -4   2   9      269.11      273.04     33.95 o
  -3   2   9      426.99      392.97     27.85 o
  -2   2   9       65.52       60.52      5.19 o
  -1   2   9        7.01        6.76      6.42 o
   0   2   9      172.61      177.87     16.95 o
   1   2   9      174.03      179.19     17.44 o
   2   2   9      144.61      136.25     22.51 o
   3   2   9      376.17      328.63     26.57 o
   4   2   9       14.56       23.02     18.59 o
   5   2   9        2.24       16.05     18.56 o
   6   2   9        7.81       -3.43     19.44 o
  -6   3   9        2.67       27.86     34.18 o
  -5   3   9       76.37       98.64     36.81 o
  -4   3   9      275.84      310.05     34.80 o
  -3   3   9      224.50      266.44     33.89 o
  -2   3   9      252.80      255.50      9.95 o
  -1   3   9      155.01      163.75     10.38 o
   0   3   9      380.79      369.66     20.68 o
   1   3   9      118.23      112.79     10.24 o
   2   3   9       41.56       29.03     17.62 o
   3   3   9      254.64      245.50     27.77 o
   4   3   9       41.57       47.02     18.98 o
   5   3   9       22.73       28.30     18.77 o
  -6   4   9        5.60       38.27     32.35 o
  -5   4   9       30.34       21.78     30.44 o
  -4   4   9       26.51       50.38     28.48 o
  -3   4   9      203.98      205.11     36.81 o
  -2   4   9        3.33       -0.97      6.34 o
  -1   4   9       58.49       68.50     13.70 o
   0   4   9      200.92      246.40     27.19 o
   1   4   9        2.20       17.36     19.93 o
   2   4   9      122.42      129.39     21.30 o
   3   4   9       75.44       55.40     20.15 o
   4   4   9        4.12        7.27     20.04 o
   5   4   9        4.83        0.57     20.38 o
  -5   5   9       22.84       51.52     31.01 o
  -4   5   9       51.16       36.80     25.62 o
  -3   5   9       97.40      137.45     32.03 o
  -2   5   9       55.58       55.75     28.91 o
  -1   5   9       40.55       47.82      7.96 o
   0   5   9      109.99      112.02     40.73 o
   1   5   9       22.32       38.35     21.51 o
   2   5   9       14.64       48.68     22.99 o
   3   5   9       17.76       29.28     22.72 o
   4   5   9        0.80       21.13     21.45 o
   5   5   9        5.98       17.40     21.08 o
  -5   6   9        2.01       19.44     30.23 o
  -4   6   9       10.25       40.95     28.88 o
  -3   6   9       60.41       39.09     29.80 o
  -2   6   9       31.54       27.51     29.83 o
  -1   6   9       21.73       20.23     25.73 o
   0   6   9       37.16       39.60     39.76 o
   1   6   9       34.04       45.55     35.81 o
   2   6   9      109.87      145.77     54.10 o
   3   6   9       12.56       34.46     45.73 o
   4   6   9        3.01       -8.13     29.47 o
  -4   7   9        9.71       40.07     29.42 o
  -3   7   9       15.09       42.12     31.99 o
  -2   7   9        1.00       -2.12     28.21 o
  -1   7   9        0.21        2.80     27.98 o
   0   7   9        6.92        1.22     38.10 o
   1   7   9       22.73       23.38     36.72 o
   2   7   9       36.13       75.62     48.46 o
   3   7   9        4.20        5.50     44.95 o
  -2   8   9       29.54       22.57     30.35 o
  -1   8   9        0.67       24.46     41.72 o
   0   8   9        2.66        4.66     55.06 o
  -2  -8  10       30.00       44.67     23.72 o
  -1  -8  10        1.11      -14.47     24.08 o
   0  -8  10        4.97        7.80     22.52 o
   1  -8  10        8.05       -3.25     21.96 o
  -4  -7  10        7.06        1.56     25.92 o
  -3  -7  10        1.59        7.21     30.67 o
  -2  -7  10       25.45      -13.86     20.29 o
  -1  -7  10        4.37        6.51     22.74 o
   0  -7  10        5.82       28.07     33.47 o
   1  -7  10       23.10       20.92     32.39 o
   2  -7  10       15.48        2.66     18.18 o
   3  -7  10        5.38       13.89     18.77 o
  -5  -6  10        3.32       32.00     31.59 o
  -4  -6  10        1.10        2.71     29.41 o
  -3  -6  10      122.73      131.43     31.34 o
  -2  -6  10      101.14       92.72     21.61 o
  -1  -6  10       28.20       37.22     39.03 o
   0  -6  10        0.74        9.37     14.59 o
   1  -6  10       51.48       13.97     29.70 o
   2  -6  10       18.59       -7.63     21.71 o
   3  -6  10        6.44        7.60     18.30 o
   4  -6  10       14.19       30.43     22.84 o
  -5  -5  10        8.88       -4.91     25.95 o
  -4  -5  10       31.18       50.52     30.52 o
  -3  -5  10       62.26       71.84     16.54 o
  -2  -5  10       89.55      126.97     33.17 o
  -1  -5  10        3.89        3.40     21.20 o
   0  -5  10       17.19        7.41     16.92 o
   1  -5  10      114.48       99.20     28.30 o
   2  -5  10      286.88      314.85     26.49 o
   3  -5  10       20.00       21.39     18.52 o
   4  -5  10       10.68       24.70     20.96 o
  -6  -4  10       10.27      -16.68     54.45 o
  -5  -4  10        2.98       56.86     31.01 o
  -4  -4  10       42.97       39.88     27.34 o
  -3  -4  10      255.73      261.61     37.33 o
  -2  -4  10       29.90       34.66     31.25 o
  -1  -4  10      399.81      425.42     28.61 o
   0  -4  10       21.05       20.36     11.25 o
   1  -4  10       64.85       76.50     16.08 o
   2  -4  10      107.87      114.67     19.16 o
   3  -4  10        6.62        6.27     19.20 o
   4  -4  10       11.78       22.56     27.64 o
   5  -4  10       11.36        6.53     31.49 o
  -6  -3  10       20.46       -4.09     47.47 o
  -5  -3  10       48.47       76.36     31.47 o
  -4  -3  10       52.51       81.19     18.26 o
  -3  -3  10      157.63      148.10     14.84 o
  -2  -3  10       25.96       35.31     16.64 o
  -1  -3  10       55.03       56.90      8.71 o
   0  -3  10       89.76       92.30     15.13 o
   1  -3  10      185.46      185.39     12.01 o
   2  -3  10       26.64       41.89     11.31 o
   3  -3  10       58.14       55.05     19.11 o
   4  -3  10        7.11       12.88     28.75 o
   5  -3  10        6.63       18.22     28.42 o
  -6  -2  10       17.65      -20.99     24.20 o
  -5  -2  10       13.27       -1.04     15.84 o
  -4  -2  10       36.91       34.77     15.93 o
  -3  -2  10       91.03       83.75      9.44 o
  -2  -2  10      259.47      256.31     21.41 o
  -1  -2  10      322.34      311.90     15.62 o
   0  -2  10      428.92      466.97     22.54 o
   1  -2  10       82.38       84.25     16.53 o
   2  -2  10       87.89       91.38     19.31 o
   3  -2  10       84.32       87.20     24.96 o
   4  -2  10       33.86       34.19     24.88 o
   5  -2  10       15.89       21.85     27.75 o
   6  -2  10        7.14       -3.58     26.44 o
  -7  -1  10       25.01       26.19     21.25 o
  -6  -1  10       12.29       -6.94     25.60 o
  -5  -1  10       41.27      101.34     25.66 o
  -4  -1  10      567.99      541.20     21.35 o
  -3  -1  10      226.99      225.49     14.65 o
  -2  -1  10       25.92       29.88      8.72 o
  -1  -1  10       71.19       74.74     10.63 o
   0  -1  10      504.01      489.90     22.16 o
   1  -1  10       98.59      103.15     17.95 o
   2  -1  10      151.62      123.96     25.60 o
   3  -1  10      159.31       81.03     28.88 o
   4  -1  10       52.35       32.70     23.73 o
   5  -1  10        0.03      -26.21     26.21 o
   6  -1  10       16.89        0.33     33.42 o
  -7   0  10       10.37       31.33     27.91 o
  -6   0  10       86.17       79.46     19.42 o
  -5   0  10       28.34        2.17     26.17 o
  -4   0  10       35.43       29.64      6.49 o
  -3   0  10        5.49        4.09      9.04 o
  -2   0  10      912.48      905.30     27.22 o
  -1   0  10        0.22        1.21     12.11 o
   0   0  10     1460.01     1412.85     46.41 o
   1   0  10        6.86       27.90     22.27 o
   2   0  10        5.30        1.01     23.04 o
   3   0  10      397.45      336.39     36.75 o
   4   0  10       51.31       58.42     29.59 o
   5   0  10        8.37       36.91     27.62 o
   6   0  10        7.08        9.47     19.61 o
  -7   1  10       25.25       26.93     27.07 o
  -6   1  10       11.59       45.68     29.79 o
  -5   1  10       40.75       30.51     30.45 o
  -4   1  10      563.69      557.84     35.84 o
  -3   1  10      230.88      217.05     24.51 o
  -2   1  10       25.33       25.88      9.67 o
  -1   1  10       69.62       70.86     18.64 o
   0   1  10      501.19      524.33     29.82 o
   1   1  10       97.99       91.24     21.77 o
   2   1  10      154.63      180.87     48.61 o
   3   1  10      158.65      150.97     28.94 o
   4   1  10       52.68       60.09     24.66 o
   5   1  10        0.03       -8.75     19.42 o
   6   1  10       16.80        1.16     19.83 o
  -6   2  10       17.70       36.28     28.34 o
  -5   2  10       13.13       25.79     47.64 o
  -4   2  10       39.78       29.82     24.69 o
  -3   2  10       94.09      103.39     13.71 o
  -2   2  10      257.26      263.85     10.02 o
  -1   2  10      329.15      300.20     14.00 o
   0   2  10      425.06      448.00     32.42 o
   1   2  10       78.30       62.35     16.80 o
   2   2  10       88.99       69.50     28.05 o
   3   2  10       81.72       58.12     19.66 o
   4   2  10       32.96       36.92     18.14 o
   5   2  10       16.42       34.95     20.06 o
   6   2  10        7.05        6.02     20.16 o
  -6   3  10       21.19        8.92     36.90 o
  -5   3  10       48.65       42.33     28.11 o
  -4   3  10       49.88       61.30     27.67 o
  -3   3  10      157.75      155.43     19.19 o
  -2   3  10       26.78       17.15      5.68 o
  -1   3  10       52.57       49.40      7.76 o
   0   3  10       91.61       87.83     14.95 o
   1   3  10      186.74      197.16     14.32 o
   2   3  10       28.57       28.91      6.96 o
   3   3  10       55.28       44.03     20.75 o
   4   3  10        7.16        5.54     17.85 o
   5   3  10        6.40        5.05     21.19 o
  -6   4  10       10.95        9.31     30.05 o
  -5   4  10        2.79       -3.17     31.35 o
  -4   4  10       44.01       59.28     30.30 o
  -3   4  10      260.68      300.91     75.88 o
  -2   4  10       29.10       28.77      6.30 o
  -1   4  10      397.47      399.55     32.68 o
   0   4  10       21.67       19.06     19.85 o
   1   4  10       63.84       97.67     28.18 o
   2   4  10      105.73      108.26     22.77 o
   3   4  10        6.93       26.44     21.76 o
   4   4  10       12.14       20.82     21.19 o
   5   4  10       11.41        1.37     19.38 o
  -5   5  10        8.31        8.98     59.85 o
  -4   5  10       31.42       26.35     27.29 o
  -3   5  10       61.72       50.89     31.41 o
  -2   5  10       90.78      141.59     34.44 o
  -1   5  10        3.43       36.50     33.10 o
   0   5  10       16.76       67.45     40.69 o
   1   5  10      115.05      133.30     59.69 o
   2   5  10      286.44      236.07     33.98 o
   3   5  10       20.53       28.86     27.51 o
   4   5  10       10.53        8.67     22.71 o
  -5   6  10        3.26       -4.52     27.02 o
  -4   6  10        1.04        4.40     29.05 o
  -3   6  10      124.24      122.78     30.90 o
  -2   6  10      101.13      160.01     42.18 o
  -1   6  10       27.45       82.28     32.64 o
   0   6  10        0.94       29.36     39.46 o
   1   6  10       50.53       24.49     38.97 o
   2   6  10       17.80       19.10     45.36 o
   3   6  10        6.21       26.50     25.97 o
   4   6  10       14.17       72.56     42.62 o
  -4   7  10        6.80       40.67     32.83 o
  -3   7  10        1.49        0.01     28.68 o
  -2   7  10       25.75       18.56     30.71 o
  -1   7  10        4.36       22.49     29.62 o
   0   7  10        5.68       28.93     33.33 o
   1   7  10       23.60      -20.77     39.00 o
   2   7  10       14.86       55.96     49.48 o
   3   7  10        5.57      -43.57     50.80 o
  -2   8  10       29.71       41.26     29.41 o
  -1   8  10        1.01       15.95     33.23 o
   0   8  10        5.38       62.61     64.39 o
  -1  -8  11        8.66        2.72     23.27 o
   0  -8  11        8.63       14.54     25.23 o
  -3  -7  11       12.52        9.81     32.46 o
  -2  -7  11      128.26      120.45     24.66 o
  -1  -7  11       99.46       60.28     24.57 o
   0  -7  11       24.70       42.12     39.99 o
   1  -7  11       64.95       93.84     41.28 o
   2  -7  11       74.64       72.16     19.61 o
  -4  -6  11        7.05      -18.04     30.68 o
  -3  -6  11       26.24        7.54     32.78 o
  -2  -6  11        1.95       -1.15     32.64 o
  -1  -6  11        3.56      -10.46     32.76 o
   0  -6  11       13.57        7.14     33.28 o
   1  -6  11       52.44       66.69     21.51 o
   2  -6  11       53.84       46.34     21.64 o
   3  -6  11        3.13       17.92     23.95 o
  -5  -5  11        5.15      -11.06     27.33 o
  -4  -5  11        5.26       10.05     29.35 o
  -3  -5  11       16.96        9.06     15.14 o
  -2  -5  11      364.19      448.47     44.52 o
  -1  -5  11       50.10       55.46     13.59 o
   0  -5  11       71.89       70.11     24.08 o
   1  -5  11      113.54       83.18     21.00 o
   2  -5  11       72.31       73.15     18.71 o
   3  -5  11       19.29       20.98     21.79 o
   4  -5  11        7.13        5.36     21.19 o
  -6  -4  11       20.02       13.23     54.49 o
  -5  -4  11       22.36       43.53     37.77 o
  -4  -4  11       17.26       32.33     27.29 o
  -3  -4  11       79.64       93.51     28.59 o
  -2  -4  11        9.23       47.13     30.95 o
  -1  -4  11       19.23        4.65     15.56 o
   0  -4  11       67.33       83.58     13.34 o
   1  -4  11      127.34      119.33     18.89 o
   2  -4  11      157.10      163.59     21.45 o
   3  -4  11       11.63        6.82     19.37 o
   4  -4  11        2.89        4.92     29.49 o
   5  -4  11       12.59       45.87     41.84 o
  -6  -3  11        4.57       61.02     49.27 o
  -5  -3  11        8.99       61.59     37.01 o
  -4  -3  11       71.82       86.91     18.48 o
  -3  -3  11      212.44      199.25     22.49 o
  -2  -3  11      368.95      313.98     29.50 o
  -1  -3  11      309.39      326.52     16.86 o
   0  -3  11      115.24      129.69     15.85 o
   1  -3  11      199.65      190.17     11.93 o
   2  -3  11      158.29      176.80     28.61 o
   3  -3  11       91.85      121.88     28.28 o
   4  -3  11       32.41       37.19     39.54 o
   5  -3  11       21.93        1.16     31.96 o
  -6  -2  11       14.41       -6.56     26.52 o
  -5  -2  11       37.88       38.77     15.77 o
  -4  -2  11        3.84       16.56     14.54 o
  -3  -2  11       57.88       54.23      9.98 o
  -2  -2  11       11.03       25.58     17.64 o
  -1  -2  11      208.35      217.54     14.62 o
   0  -2  11      136.35      143.78     16.96 o
   1  -2  11      171.35      175.34     20.18 o
   2  -2  11       82.69       82.25     24.64 o
   3  -2  11        5.93        2.01     28.48 o
   4  -2  11        2.66        5.16     26.66 o
   5  -2  11       11.18       -9.43     28.35 o
  -6  -1  11       21.06        6.16     25.63 o
  -5  -1  11       22.08       20.75     22.66 o
  -4  -1  11       37.06       20.68     15.10 o
  -3  -1  11      220.60      231.78     15.76 o
  -2  -1  11       76.03       80.94     14.00 o
  -1  -1  11      461.47      438.79     17.34 o
   0  -1  11        6.08       13.68     14.07 o
   1  -1  11       92.56      110.45     24.48 o
   2  -1  11      128.55       99.01     25.15 o
   3  -1  11       60.92       26.15     27.71 o
   4  -1  11      100.24       81.64     30.23 o
   5  -1  11       18.16       32.33     28.83 o
  -7   0  11        0.74      -10.98     33.85 o
  -6   0  11        0.93        2.64     29.59 o
  -5   0  11        7.84       25.77     25.83 o
  -4   0  11       15.81       27.00     12.95 o
  -3   0  11       97.98       85.67     13.13 o
  -2   0  11        0.65        8.85     12.56 o
  -1   0  11       20.26       18.74     14.28 o
   0   0  11      104.31      100.48     24.49 o
   1   0  11      447.75      454.26     35.40 o
   2   0  11       19.36        8.30     24.62 o
   3   0  11       44.29       40.64     23.91 o
   4   0  11        4.23        5.75     23.94 o
   5   0  11        0.07        9.07     29.28 o
   6   0  11       30.09       29.73     19.02 o
  -6   1  11       20.82       16.79     32.77 o
  -5   1  11       22.25       14.55     34.89 o
  -4   1  11       35.09       45.39     23.28 o
  -3   1  11      225.95      244.66     25.89 o
  -2   1  11       74.36       92.04     20.71 o
  -1   1  11      470.57      458.21     28.17 o
   0   1  11        7.09        8.21     18.10 o
   1   1  11       95.04      133.46     24.73 o
   2   1  11      128.81      133.73     54.24 o
   3   1  11       59.46       44.28     24.61 o
   4   1  11      101.20       91.35     29.97 o
   5   1  11       18.61       14.06     17.55 o
  -6   2  11       14.54       -4.31     32.39 o
  -5   2  11       39.28       38.56     28.41 o
  -4   2  11        4.41        3.17     25.90 o
  -3   2  11       57.20       65.67     12.16 o
  -2   2  11       10.91       22.18      5.66 o
  -1   2  11      207.77      192.66     17.82 o
   0   2  11      135.71       96.64     28.10 o
   1   2  11      172.50      152.91     24.47 o
   2   2  11       85.55       74.74     32.31 o
   3   2  11        6.08      -11.38     21.19 o
   4   2  11        2.74       20.77     18.77 o
   5   2  11       11.28       17.81     19.20 o
  -6   3  11        4.87        3.67     38.01 o
  -5   3  11        9.22       14.82     27.87 o
  -4   3  11       69.05       90.11     36.14 o
  -3   3  11      218.77      227.33     35.23 o
  -2   3  11      372.19      363.74     22.75 o
  -1   3  11      316.01      331.59     16.13 o
   0   3  11      118.98      110.39     16.73 o
   1   3  11      201.99      191.90     15.05 o
   2   3  11      160.95      142.57     16.57 o
   3   3  11       91.26       81.07     22.93 o
   4   3  11       32.15       15.64     19.52 o
   5   3  11       22.38        9.40     19.79 o
  -6   4  11       20.44       35.40     29.34 o
  -5   4  11       21.85       24.88     30.13 o
  -4   4  11       17.37       31.34     29.24 o
  -3   4  11       78.68       67.64     27.54 o
  -2   4  11        9.38       29.82     28.65 o
  -1   4  11       18.40       25.76     15.22 o
   0   4  11       65.86       32.27     20.54 o
   1   4  11      124.85      128.03     25.58 o
   2   4  11      157.70      123.59     22.23 o
   3   4  11       11.65        1.42     21.06 o
   4   4  11        3.00       12.93     20.64 o
   5   4  11       12.33        9.92     21.20 o
  -5   5  11        5.39        9.17     29.21 o
  -4   5  11        4.60       27.46     27.49 o
  -3   5  11       16.85        3.28     31.46 o
  -2   5  11      370.24      461.06     43.44 o
  -1   5  11       51.04       80.14     32.96 o
   0   5  11       73.09       76.58     43.40 o
   1   5  11      115.46      116.17     26.62 o
   2   5  11       72.74       86.55     29.53 o
   3   5  11       18.72       25.97     26.93 o
   4   5  11        7.25       32.16     22.12 o
  -4   6  11        6.95       33.88     48.95 o
  -3   6  11       26.08        8.57     30.60 o
  -2   6  11        1.95       -5.24     32.58 o
  -1   6  11        3.64       22.70     30.91 o
   0   6  11       13.57       -8.76     39.29 o
   1   6  11       53.89       42.13     38.58 o
   2   6  11       54.07       52.29     32.12 o
   3   6  11        3.02        5.75     29.35 o
  -3   7  11       12.54       25.89     32.69 o
  -2   7  11      129.28      129.17     45.86 o
  -1   7  11       99.72       60.54     32.01 o
   0   7  11       24.91       85.02     40.74 o
   1   7  11       65.69       13.31     38.87 o
   2   7  11       74.69      120.37     59.13 o
  -1   8  11        8.90       14.88     47.07 o
   0   8  11        8.42       55.71     65.30 o
  -3  -7  12       11.07       31.08     34.34 o
  -2  -7  12       48.66       42.91     22.31 o
  -1  -7  12        3.16       35.10     39.56 o
   0  -7  12        6.41       76.97     39.60 o
   1  -7  12        1.57       20.82     34.41 o
   2  -7  12       30.29       48.48     24.95 o
  -4  -6  12        1.71       13.45     29.51 o
  -3  -6  12       12.63       42.87     32.26 o
  -2  -6  12       22.02       20.38     33.82 o
  -1  -6  12       22.06       26.80     42.70 o
   0  -6  12       18.61       10.81     35.45 o
   1  -6  12       43.77       50.63     21.64 o
   2  -6  12       15.85       31.88     22.14 o
   3  -6  12        8.81        9.42     25.39 o
  -5  -5  12       15.54       18.67     26.76 o
  -4  -5  12        4.34       19.17     30.77 o
  -3  -5  12        1.33        0.32     29.22 o
  -2  -5  12      156.94      192.16     43.95 o
  -1  -5  12       47.19       90.50     40.41 o
   0  -5  12       76.49       52.18     19.78 o
   1  -5  12       36.08       44.85     21.47 o
   2  -5  12       38.66       50.16     21.02 o
   3  -5  12        2.01        9.32     18.71 o
   4  -5  12       10.19      -16.69     29.45 o
  -5  -4  12       38.87       59.97     37.79 o
  -4  -4  12        6.43        8.47     30.85 o
  -3  -4  12       48.08       37.20     26.86 o
  -2  -4  12       31.65       33.58     30.17 o
  -1  -4  12      104.43      118.93     20.39 o
   0  -4  12       20.86       35.74     13.06 o
   1  -4  12       60.80       68.04     18.00 o
   2  -4  12       64.39       48.33     19.45 o
   3  -4  12       29.31       26.04     20.17 o
   4  -4  12       12.89       10.45     27.57 o
  -6  -3  12        5.65      -15.78     56.95 o
  -5  -3  12       21.95       25.44     24.53 o
  -4  -3  12       17.30       25.72     17.00 o
  -3  -3  12       20.80       14.74     18.02 o
  -2  -3  12       51.75       50.42     10.64 o
  -1  -3  12      148.63      126.88     20.84 o
   0  -3  12       34.61       23.61     13.83 o
   1  -3  12      216.64      245.61     28.92 o
   2  -3  12       18.78       10.27     19.13 o
   3  -3  12       13.94      -28.29     28.29 o
   4  -3  12       30.61       47.58     39.66 o
   5  -3  12       27.83       38.87     34.28 o
  -6  -2  12        3.52       17.29     23.90 o
  -5  -2  12       22.67       38.11     23.57 o
  -4  -2  12      152.40      182.28     21.61 o
  -3  -2  12       76.81       81.98     19.22 o
  -2  -2  12      100.11      103.78     19.84 o
  -1  -2  12      210.74      218.14     20.07 o
   0  -2  12       41.38       42.07      5.73 o
   1  -2  12      119.59       94.78     18.44 o
   2  -2  12      101.92       81.97     25.56 o
   3  -2  12       57.14       15.56     29.25 o
   4  -2  12       42.19       59.09     26.73 o
   5  -2  12        1.59      -11.08     27.91 o
  -6  -1  12       21.17        5.78     26.40 o
  -5  -1  12       11.75       14.36     24.91 o
  -4  -1  12       14.06       25.94     14.76 o
  -3  -1  12       13.71       11.01     16.82 o
  -2  -1  12      101.99       95.53     14.89 o
  -1  -1  12      353.79      376.69     17.53 o
   0  -1  12      415.56      426.29     23.58 o
   1  -1  12       13.12       14.92     21.91 o
   2  -1  12       69.45       79.16     26.99 o
   3  -1  12       46.08       24.41     27.24 o
   4  -1  12        6.39       -6.67     29.83 o
   5  -1  12       18.17       -7.23     29.15 o
  -6   0  12        7.76      -13.39     35.39 o
  -5   0  12        5.16        5.48     27.65 o
  -4   0  12      256.13      233.03     20.28 o
  -3   0  12        1.11       12.69     12.07 o
  -2   0  12      207.85      253.73     23.23 o
  -1   0  12      174.41      162.06     20.12 o
   0   0  12      251.85      304.35     27.62 o
   1   0  12      126.52      143.22     27.26 o
   2   0  12        0.78       15.60     26.75 o
   3   0  12      164.91      150.87     29.80 o
   4   0  12       29.36       29.81     32.88 o
   5   0  12        8.00       33.92     28.61 o
  -6   1  12       21.54        4.22     37.36 o
  -5   1  12       11.31       11.68     27.27 o
  -4   1  12       14.08        5.47     20.01 o
  -3   1  12       14.62       20.87     19.70 o
  -2   1  12      100.32      112.24     24.51 o
  -1   1  12      354.73      322.68     27.13 o
   0   1  12      410.52      428.13     29.23 o
   1   1  12       14.28       21.79     22.72 o
   2   1  12       68.30       41.19     30.71 o
   3   1  12       46.12       56.00     28.88 o
   4   1  12        6.11       33.09     27.28 o
   5   1  12       18.07       27.74     18.98 o
  -6   2  12        3.60       18.22     37.82 o
  -5   2  12       22.37       37.43     26.68 o
  -4   2  12      151.15      158.65     26.83 o
  -3   2  12       73.53       76.10     22.95 o
  -2   2  12       98.62      122.03     12.65 o
  -1   2  12      210.32      205.98     25.51 o
   0   2  12       40.48       84.58     25.61 o
   1   2  12      118.10      121.06     28.25 o
   2   2  12       99.95      108.27     34.66 o
   3   2  12       57.64       32.84     19.06 o
   4   2  12       41.41       26.92     18.14 o
   5   2  12        1.70       12.88     20.40 o
  -6   3  12        5.83        8.22     29.45 o
  -5   3  12       22.29       21.24     32.35 o
  -4   3  12       17.99       18.56     25.22 o
  -3   3  12       21.44       18.55     29.37 o
  -2   3  12       53.21       63.74     11.35 o
  -1   3  12      148.64      139.46     16.67 o
   0   3  12       34.09       50.06     15.15 o
   1   3  12      218.79      232.29     18.00 o
   2   3  12       18.28       17.83     20.15 o
   3   3  12       13.93       15.85     22.25 o
   4   3  12       31.14       46.58     21.34 o
   5   3  12       28.09       17.11     19.08 o
  -5   4  12       39.47       33.79     31.20 o
  -4   4  12        6.29        7.05     27.94 o
  -3   4  12       46.52       69.00     29.85 o
  -2   4  12       30.96       18.35     29.12 o
  -1   4  12      105.26      117.95     18.44 o
   0   4  12       22.41       18.44     19.83 o
   1   4  12       59.48       75.89     32.03 o
   2   4  12       64.78       77.13     21.95 o
   3   4  12       29.59       16.93     21.46 o
   4   4  12       12.04       21.16     21.64 o
  -5   5  12       15.66      -11.82     26.23 o
  -4   5  12        4.31       23.95     27.20 o
  -3   5  12        1.33       -6.13     33.50 o
  -2   5  12      158.32      135.41     47.29 o
  -1   5  12       46.83       44.44     34.65 o
   0   5  12       76.52       73.88     20.66 o
   1   5  12       34.93       46.92     24.61 o
   2   5  12       39.03       53.32     28.39 o
   3   5  12        1.98       26.43     30.95 o
   4   5  12       10.21       19.08     23.17 o
  -4   6  12        1.78        3.09     26.82 o
  -3   6  12       11.46       51.31     54.69 o
  -2   6  12       21.03       57.45     35.35 o
  -1   6  12       23.07       65.68     34.90 o
   0   6  12       18.17       42.66     43.37 o
   1   6  12       43.19       40.43     40.18 o
   2   6  12       16.23       39.44     25.42 o
   3   6  12        8.65       16.67     29.61 o
  -3   7  12       10.90      -10.81     33.27 o
  -2   7  12       48.75       54.72     53.81 o
  -1   7  12        3.31      -36.06     36.06 o
   0   7  12        6.03       18.29     32.29 o
   1   7  12        1.43       21.31     41.54 o
   2   7  12       30.39       -4.70     56.49 o
  -2  -7  13       22.23       44.42     35.58 o
  -1  -7  13        9.77      -21.29     38.37 o
   0  -7  13       14.62        9.66     44.74 o
   1  -7  13        8.23      -35.37     46.66 o
  -4  -6  13        1.03       22.10     36.20 o
  -3  -6  13        7.48       27.57     28.07 o
  -2  -6  13       55.95      104.60     36.67 o
  -1  -6  13       73.31       52.04     40.68 o
   0  -6  13        4.46       32.47     35.48 o
   1  -6  13      127.65      144.11     49.71 o
   2  -6  13       14.75       21.51     22.42 o
   3  -6  13        3.82      -10.20     23.66 o
  -5  -5  13       25.94       -5.52     32.45 o
  -4  -5  13       17.31       35.52     29.44 o
  -3  -5  13        0.22       16.48     28.50 o
  -2  -5  13       38.40       26.05     34.49 o
  -1  -5  13       44.13       57.94     42.69 o
   0  -5  13        4.67       -7.83     31.00 o
   1  -5  13       51.43       43.97     22.23 o
   2  -5  13        3.64      -12.06     22.93 o
   3  -5  13       27.19       -4.21     25.09 o
  -5  -4  13        8.52       41.09     28.08 o
  -4  -4  13        3.76       -1.82     28.20 o
  -3  -4  13       57.58      105.90     31.11 o
  -2  -4  13       45.09       93.65     50.86 o
  -1  -4  13       77.97       76.56     18.68 o
   0  -4  13        0.01        1.14     18.00 o
   1  -4  13      183.54      222.68     22.66 o
   2  -4  13       10.55       -1.31     17.54 o
   3  -4  13        3.19        3.60     21.31 o
   4  -4  13        6.74      -10.96     29.29 o
  -6  -3  13       22.33       26.29     58.74 o
  -5  -3  13        1.13       10.77     25.14 o
  -4  -3  13       84.79      128.01     20.78 o
  -3  -3  13       46.88       31.04     19.07 o
  -2  -3  13       63.05       77.45     26.45 o
  -1  -3  13      229.99      245.79     18.12 o
   0  -3  13      190.16      201.66     20.46 o
   1  -3  13       42.08       34.77     17.80 o
   2  -3  13       37.49        8.07     20.88 o
   3  -3  13       45.32       59.01     28.67 o
   4  -3  13       19.99        8.36     30.65 o
  -6  -2  13       14.72      -39.12     57.00 o
  -5  -2  13        0.73       25.71     24.11 o
  -4  -2  13       11.87       10.16     17.47 o
  -3  -2  13      113.27      102.51     21.06 o
  -2  -2  13       77.59       95.22     22.20 o
  -1  -2  13       88.72       95.81     14.91 o
   0  -2  13      372.04      343.57     13.26 o
   1  -2  13        7.23       40.50     19.82 o
   2  -2  13        7.44        7.43     22.52 o
   3  -2  13       27.80       33.64     29.16 o
   4  -2  13       30.82       -0.28     30.19 o
   5  -2  13       21.86      -15.32     30.56 o
  -6  -1  13       13.97        8.84     22.83 o
  -5  -1  13       41.81       81.16     26.12 o
  -4  -1  13       39.20       48.78     16.36 o
  -3  -1  13      156.35      162.45     23.05 o
  -2  -1  13       71.51       81.09     14.18 o
  -1  -1  13      136.38      119.46     14.00 o
   0  -1  13      192.57      182.32     24.85 o
   1  -1  13       97.86      105.60     30.86 o
   2  -1  13      194.39      150.61     27.39 o
   3  -1  13       11.37       10.06     26.03 o
   4  -1  13        0.94       -5.48     28.98 o
   5  -1  13        1.15      -30.57     30.57 o
  -6   0  13        3.34      -16.72     27.21 o
  -5   0  13        0.07        1.94     27.42 o
  -4   0  13       52.98       59.97     28.98 o
  -3   0  13       48.93       36.37     14.35 o
  -2   0  13       86.18      111.60     20.92 o
  -1   0  13        0.05       20.05     18.01 o
   0   0  13      124.49      148.64     26.18 o
   1   0  13       17.04       23.39     27.85 o
   2   0  13        8.42       19.27     24.07 o
   3   0  13        0.62        7.67     26.57 o
   4   0  13       49.92       17.12     28.00 o
   5   0  13        8.38      -19.34     41.73 o
  -6   1  13       14.06        0.73     34.45 o
  -5   1  13       42.10       45.90     29.36 o
  -4   1  13       38.61       40.25     22.88 o
  -3   1  13      156.75      182.18     24.91 o
  -2   1  13       72.39       82.26     22.16 o
  -1   1  13      132.61      121.05     23.23 o
   0   1  13      200.17      181.58     23.74 o
   1   1  13       94.95      133.91     31.62 o
   2   1  13      195.01      172.79     31.36 o
   3   1  13       10.60       35.98     29.36 o
   4   1  13        0.72       11.40     28.18 o
   5   1  13        1.16       13.33     17.77 o
  -6   2  13       14.03       15.16     40.80 o
  -5   2  13        0.80      -19.91     26.39 o
  -4   2  13       11.77       49.94     23.37 o
  -3   2  13      114.28       91.22     24.87 o
  -2   2  13       79.41       69.72     11.56 o
  -1   2  13       88.39       99.81     22.81 o
   0   2  13      371.91      357.43     47.83 o
   1   2  13        6.74       15.00     16.96 o
   2   2  13        7.41       15.51     28.00 o
   3   2  13       28.18       23.67     19.65 o
   4   2  13       30.36       29.95     21.96 o
   5   2  13       21.90       41.11     20.57 o
  -6   3  13       21.91        8.59     29.25 o
  -5   3  13        1.15      -23.21     28.78 o
  -4   3  13       83.01      117.62     28.93 o
  -3   3  13       47.70       40.90     42.69 o
  -2   3  13       62.13       68.05     11.88 o
  -1   3  13      225.66      231.56     21.93 o
   0   3  13      195.26      192.50     19.72 o
   1   3  13       38.97       35.32     13.64 o
   2   3  13       37.38       24.91     20.48 o
   3   3  13       46.93       52.84     20.18 o
   4   3  13       20.49       27.26     20.54 o
  -5   4  13        8.65       -2.28     31.29 o
  -4   4  13        3.99       11.84     30.46 o
  -3   4  13       56.76       30.01     31.19 o
  -2   4  13       44.65       21.83     30.12 o
  -1   4  13       80.94       73.02     17.73 o
   0   4  13        0.03        6.48     17.31 o
   1   4  13      186.18      160.58     29.47 o
   2   4  13       10.52        0.33     29.64 o
   3   4  13        3.28      -17.63     21.53 o
   4   4  13        6.93       28.93     20.45 o
  -5   5  13       25.82       38.22     33.53 o
  -4   5  13       17.02       52.02     32.66 o
  -3   5  13        0.21       13.71     32.93 o
  -2   5  13       36.75       76.16     33.23 o
  -1   5  13       43.67       38.68     33.21 o
   0   5  13        5.05       16.33     19.92 o
   1   5  13       52.55       54.73     24.09 o
   2   5  13        3.51       18.22     27.88 o
   3   5  13       27.59       42.84     30.47 o
  -4   6  13        1.08      -12.63     32.26 o
  -3   6  13        7.32       19.84     42.93 o
  -2   6  13       56.83       47.76     33.23 o
  -1   6  13       74.21       72.01     34.83 o
   0   6  13        4.47        6.31     38.08 o
   1   6  13      126.70      181.26     49.42 o
   2   6  13       14.89       22.09     29.71 o
   3   6  13        3.87       -6.12     25.51 o
  -2   7  13       21.48       20.17     35.91 o
  -1   7  13       10.27        8.04     35.11 o
   0   7  13       14.19       15.03     34.45 o
   1   7  13        8.01      -11.19     44.33 o
  -2  -7  14        2.34        4.56     38.84 o
  -1  -7  14        3.60      -17.78     44.95 o
   0  -7  14        7.31       31.13     40.75 o
  -3  -6  14        3.41       26.41     34.11 o
  -2  -6  14       17.00       12.13     33.25 o
  -1  -6  14       40.50       27.00     40.19 o
   0  -6  14       19.96        9.42     43.00 o
   1  -6  14       42.07       21.62     39.84 o
   2  -6  14       11.90       13.17     24.99 o
  -4  -5  14       10.74       27.40     34.47 o
  -3  -5  14       64.02       48.96     29.96 o
  -2  -5  14       69.15       87.15     34.56 o
  -1  -5  14       40.49       44.89     43.39 o
   0  -5  14        2.81       19.69     18.17 o
   1  -5  14       57.45       45.75     22.55 o
   2  -5  14        0.90        8.63     24.39 o
   3  -5  14       11.81       -6.15     28.09 o
  -5  -4  14       10.17       37.53     35.05 o
  -4  -4  14        2.41       -4.70     29.77 o
  -3  -4  14       61.95       59.19     30.33 o
  -2  -4  14        0.09        7.31     29.89 o
  -1  -4  14       65.85       50.67     19.02 o
   0  -4  14      478.79      438.68     32.33 o
   1  -4  14       25.77       17.06     23.56 o
   2  -4  14       84.90       75.00     21.21 o
   3  -4  14        9.63       11.37     23.61 o
   4  -4  14       12.44       35.44     33.24 o
  -5  -3  14        7.66       12.98     44.29 o
  -4  -3  14       34.56       -0.67     26.11 o
  -3  -3  14        3.80      -12.99     19.62 o
  -2  -3  14      187.58      201.98     26.52 o
  -1  -3  14      123.03      118.76     15.33 o
   0  -3  14      143.44      160.04     19.20 o
   1  -3  14       47.59       52.87     18.46 o
   2  -3  14        3.02       -7.86     18.92 o
   3  -3  14       20.74        0.40     30.29 o
   4  -3  14        1.30        2.29     29.13 o
  -6  -2  14        5.57       91.76     59.99 o
  -5  -2  14       10.53       22.84     26.32 o
  -4  -2  14       54.47       58.41     23.09 o
  -3  -2  14       59.25       47.41     18.46 o
  -2  -2  14       17.78       21.62     20.94 o
  -1  -2  14      272.38      268.36     19.14 o
   0  -2  14      715.05      692.07     53.15 o
   1  -2  14      269.33      292.53     40.00 o
   2  -2  14      231.43      217.63     31.91 o
   3  -2  14       88.23       51.75     27.80 o
   4  -2  14       11.94       32.09     30.99 o
  -6  -1  14       17.30        4.64     26.07 o
  -5  -1  14       22.35       52.96     54.07 o
  -4  -1  14       21.73       42.09     23.76 o
  -3  -1  14      206.28      188.17     24.24 o
  -2  -1  14       27.76       25.57     13.04 o
  -1  -1  14      492.69      472.70     21.84 o
   0  -1  14      616.88      588.38     22.67 o
   1  -1  14        6.09       -0.34     24.44 o
   2  -1  14       27.88       32.47     25.13 o
   3  -1  14       52.29       30.00     27.89 o
   4  -1  14       14.39       13.68     27.39 o
   5  -1  14       19.53       45.66     31.28 o
  -6   0  14        2.15       15.03     27.35 o
  -5   0  14        1.35        7.76     27.00 o
  -4   0  14      200.18      246.85     26.37 o
  -3   0  14        2.46       11.26     19.39 o
  -2   0  14       14.49       18.67     18.15 o
  -1   0  14      685.40      677.77     32.16 o
   0   0  14      199.33      200.34     23.34 o
   1   0  14      672.61      701.86     46.48 o
   2   0  14        2.09       -7.15     37.71 o
   3   0  14       85.37      123.70     29.06 o
   4   0  14       30.78       49.83     27.59 o
   5   0  14       15.97       36.60     28.24 o
  -6   1  14       17.46        6.16     33.60 o
  -5   1  14       22.43       31.44     35.41 o
  -4   1  14       20.61       27.45     20.65 o
  -3   1  14      204.63      202.79     25.53 o
  -2   1  14       27.69       10.07     21.81 o
  -1   1  14      485.83      467.13     31.88 o
   0   1  14      621.62      541.76     34.73 o
   1   1  14        5.93       27.46     22.81 o
   2   1  14       28.01        4.38     27.48 o
   3   1  14       53.78       44.06     31.25 o
   4   1  14       14.71       48.65     29.85 o
   5   1  14       19.20       29.92     19.43 o
  -6   2  14        5.92      -11.16     40.69 o
  -5   2  14       11.06       33.70     30.78 o
  -4   2  14       52.44       87.91     25.36 o
  -3   2  14       60.05       47.89     24.55 o
  -2   2  14       19.06       18.61      9.15 o
  -1   2  14      264.85      264.99     29.45 o
   0   2  14      721.62      683.12     45.28 o
   1   2  14      268.93      300.83     24.36 o
   2   2  14      228.96      256.24     27.30 o
   3   2  14       87.24       88.57     22.63 o
   4   2  14       12.20       28.31     21.34 o
  -5   3  14        7.54       23.94     32.22 o
  -4   3  14       33.17       60.15     27.08 o
  -3   3  14        3.25      -12.64     23.20 o
  -2   3  14      185.14      193.27     28.04 o
  -1   3  14      119.16      124.89     16.94 o
   0   3  14      142.15      146.88     19.41 o
   1   3  14       46.57       47.03     15.96 o
   2   3  14        3.00        6.65     21.73 o
   3   3  14       21.03        2.47     21.40 o
   4   3  14        1.34       11.60     23.65 o
  -5   4  14       10.04       -2.35     27.04 o
  -4   4  14        2.33       15.13     29.26 o
  -3   4  14       61.23       82.19     31.52 o
  -2   4  14        0.16       18.97     32.12 o
  -1   4  14       63.84       73.09     19.16 o
   0   4  14      476.40      503.50     36.40 o
   1   4  14       25.41        2.12     23.91 o
   2   4  14       81.95       53.17     26.31 o
   3   4  14        9.57        6.14     23.74 o
   4   4  14       12.67        3.88     21.54 o
  -4   5  14       10.28       37.25     29.55 o
  -3   5  14       63.22      107.87     31.51 o
  -2   5  14       65.60       72.24     35.96 o
  -1   5  14       40.85       41.47     34.70 o
   0   5  14        2.63        4.27     20.60 o
   1   5  14       57.02       56.27     24.62 o
   2   5  14        0.90       47.32     26.43 o
   3   5  14       12.17        3.64     23.60 o
  -3   6  14        3.70        9.42     36.48 o
  -2   6  14       16.46       25.10     34.68 o
  -1   6  14       39.74       43.86     32.11 o
   0   6  14       20.08       41.79     43.90 o
   1   6  14       42.11       65.33     29.19 o
   2   6  14       11.27       30.65     29.99 o
  -2   7  14        2.23       29.91     34.90 o
  -1   7  14        3.64       12.42     34.35 o
   0   7  14        7.65       35.52     30.29 o
  -3  -6  15       26.69       21.85     33.94 o
  -2  -6  15        6.16       13.63     31.63 o
  -1  -6  15        3.44       70.34     38.75 o
   0  -6  15        8.71       -0.75     40.31 o
   1  -6  15        3.99      -11.23     44.44 o
   2  -6  15        5.97      -25.80     25.80 o
  -4  -5  15        1.25       25.55     35.34 o
  -3  -5  15        2.62       28.48     31.15 o
  -2  -5  15       18.55       26.60     33.94 o
  -1  -5  15        1.30       -5.02     41.19 o
   0  -5  15       38.90       30.94     18.09 o
   1  -5  15       29.68       52.99     23.68 o
   2  -5  15        6.27       -2.23     26.36 o
   3  -5  15        7.17       -1.30     26.91 o
  -5  -4  15        3.47       45.90     51.85 o
  -4  -4  15        6.54        8.61     31.75 o
  -3  -4  15       61.35       99.71     29.66 o
  -2  -4  15       59.87       36.07     32.70 o
  -1  -4  15       41.10       39.64     19.20 o
   0  -4  15       34.95       48.97     20.84 o
   1  -4  15       16.13        0.86     20.62 o
   2  -4  15       65.10       83.93     28.39 o
   3  -4  15       34.50       62.51     27.28 o
  -5  -3  15       10.74      -23.13     55.20 o
  -4  -3  15        4.61      -16.72     24.14 o
  -3  -3  15        7.17       12.49     36.46 o
  -2  -3  15      132.09      113.37     22.58 o
  -1  -3  15       11.20       20.41     19.17 o
   0  -3  15      118.05      114.77     18.44 o
   1  -3  15       82.55       79.77     19.52 o
   2  -3  15       39.34       38.99     19.94 o
   3  -3  15       24.93       11.08     30.59 o
   4  -3  15        1.42      -17.13     30.06 o
  -6  -2  15        4.40      -31.60     60.28 o
  -5  -2  15        0.00       15.48     24.50 o
  -4  -2  15       30.59       19.19     19.51 o
  -3  -2  15       58.87       68.04     20.03 o
  -2  -2  15       27.73       30.05     20.43 o
  -1  -2  15      100.48      112.58     15.64 o
   0  -2  15       35.17       32.72     18.63 o
   1  -2  15      196.58      181.85     23.76 o
   2  -2  15       27.29       37.15     25.76 o
   3  -2  15       11.00      -11.18     25.78 o
   4  -2  15       14.20       -2.67     25.36 o
  -6  -1  15        0.45        8.86     28.43 o
  -5  -1  15        9.74       35.74     28.53 o
  -4  -1  15       22.85       18.10     16.42 o
  -3  -1  15       19.22        5.13     18.92 o
  -2  -1  15       65.00       45.87     14.09 o
  -1  -1  15       50.75       51.80     12.45 o
   0  -1  15       17.68       25.45     14.50 o
   1  -1  15       10.41        8.14     27.17 o
   2  -1  15      112.06      106.15     28.69 o
   3  -1  15       19.12       15.12     25.98 o
   4  -1  15        4.06      -16.72     28.39 o
  -6   0  15        0.21      -13.67     36.15 o
  -5   0  15        0.48      -13.27     29.07 o
  -4   0  15        0.75       39.42     29.05 o
  -3   0  15       22.30       25.03     19.27 o
  -2   0  15      163.07      148.61     23.82 o
  -1   0  15      935.12      955.19     39.10 o
   0   0  15      239.78      248.37     27.07 o
   1   0  15      456.27      387.05     39.07 o
   2   0  15      207.88      173.22     43.02 o
   3   0  15       53.50       38.02     25.81 o
   4   0  15        0.75       28.57     30.67 o
  -6   1  15        0.51       -7.12     32.31 o
  -5   1  15       10.50       28.78     24.09 o
  -4   1  15       22.32       15.44     22.05 o
  -3   1  15       18.33       15.88     20.05 o
  -2   1  15       67.62       71.47     23.64 o
  -1   1  15       49.16       65.97     23.28 o
   0   1  15       14.98       23.02     22.80 o
   1   1  15       11.21       -3.52     22.79 o
   2   1  15      111.74      121.84     33.74 o
   3   1  15       19.04       11.20     29.96 o
   4   1  15        4.07       28.86     37.51 o
  -6   2  15        4.47        6.41     44.38 o
  -5   2  15        0.01      -13.33     29.22 o
  -4   2  15       32.36       15.38     21.52 o
  -3   2  15       59.11       74.92     25.52 o
  -2   2  15       30.48       32.20     12.65 o
  -1   2  15       98.27       73.67     23.20 o
   0   2  15       34.00       48.12     25.70 o
   1   2  15      196.85      212.96     24.01 o
   2   2  15       26.16       32.48     22.27 o
   3   2  15       11.66       -6.64     21.58 o
   4   2  15       14.98       21.53     21.48 o
  -5   3  15       10.69       30.21     36.12 o
  -4   3  15        4.11       14.77     31.90 o
  -3   3  15        6.73        6.29     24.99 o
  -2   3  15      133.94      144.99     27.29 o
  -1   3  15       10.48        4.56     13.76 o
   0   3  15      119.57       91.82     18.44 o
   1   3  15       86.66       84.53     22.64 o
   2   3  15       38.38       35.96     20.32 o
   3   3  15       24.10        3.79     21.39 o
   4   3  15        1.43       -2.62     22.22 o
  -5   4  15        3.91      -25.17     27.92 o
  -4   4  15        6.56       -4.07     26.89 o
  -3   4  15       63.10      103.44     34.51 o
  -2   4  15       61.00       47.66     28.16 o
  -1   4  15       38.89       56.13     20.25 o
   0   4  15       35.80       31.16     21.19 o
   1   4  15       16.57       20.80     22.86 o
   2   4  15       64.00       80.38     27.60 o
   3   4  15       34.53       10.80     22.80 o
  -4   5  15        1.28       14.79     31.15 o
  -3   5  15        2.67       24.71     30.64 o
  -2   5  15       19.16       27.32     37.31 o
  -1   5  15        1.57       12.18     32.28 o
   0   5  15       38.59       46.40     24.96 o
   1   5  15       30.59        4.05     24.43 o
   2   5  15        6.42       21.86     27.02 o
   3   5  15        6.82       29.85     30.59 o
  -3   6  15       26.99       39.26     34.20 o
  -2   6  15        5.76       -4.73     32.64 o
  -1   6  15        2.93        1.71     35.72 o
   0   6  15        9.00       30.96     32.19 o
   1   6  15        4.13      -23.93     24.46 o
   2   6  15        5.67       29.47     27.15 o
  -2  -6  16        5.94        7.85     36.02 o
  -1  -6  16        1.04      -11.24     40.49 o
   0  -6  16       16.73       66.81     44.00 o
   1  -6  16        2.21       16.77     45.94 o
  -4  -5  16        1.48       -6.56     32.82 o
  -3  -5  16       19.30       28.61     29.67 o
  -2  -5  16       23.26       90.27     35.53 o
  -1  -5  16        7.61       31.42     35.26 o
   0  -5  16       24.69       46.89     38.59 o
   1  -5  16        0.96        5.41     23.34 o
   2  -5  16       10.36      -12.62     29.04 o
  -4  -4  16       10.99       44.98     30.37 o
  -3  -4  16       11.01       11.34     31.77 o
  -2  -4  16       20.13       67.64     37.41 o
  -1  -4  16       58.40       74.39     31.22 o
   0  -4  16       16.63       23.84     21.59 o
   1  -4  16       53.71       55.93     24.01 o
   2  -4  16       20.62       22.91     19.55 o
   3  -4  16       14.49       -2.64     40.47 o
  -5  -3  16       10.08      -41.03     52.86 o
  -4  -3  16       24.11       34.62     28.40 o
  -3  -3  16       26.46       33.13     27.76 o
  -2  -3  16      120.03       91.17     21.69 o
  -1  -3  16       60.63       63.54     21.55 o
   0  -3  16       12.92       12.78     21.21 o
   1  -3  16       13.43       16.75     17.80 o
   2  -3  16       33.98       48.23     33.56 o
   3  -3  16       21.11       25.94     33.81 o
  -5  -2  16        7.51       17.17     25.49 o
  -4  -2  16       49.37       27.68     19.60 o
  -3  -2  16       16.93       20.09     21.13 o
  -2  -2  16      136.33      125.02     24.00 o
  -1  -2  16      385.69      359.76     22.20 o
   0  -2  16       43.58       40.75     18.08 o
   1  -2  16       79.58       66.17     29.13 o
   2  -2  16       67.23       70.39     27.30 o
   3  -2  16        3.35       -7.55     28.37 o
   4  -2  16       10.90       23.37     48.21 o
  -5  -1  16       84.60       56.42     27.69 o
  -4  -1  16        6.04       -1.70     17.97 o
  -3  -1  16       39.83       42.67     20.43 o
  -2  -1  16      437.58      386.55     42.32 o
  -1  -1  16      215.29      224.20     31.06 o
   0  -1  16       29.52       57.23     21.54 o
   1  -1  16       83.14       48.58     27.83 o
   2  -1  16      116.11      127.55     35.91 o
   3  -1  16       12.69       13.29     28.11 o
   4  -1  16       15.26      -13.87     32.66 o
  -6   0  16        2.09       -3.89     31.04 o
  -5   0  16        2.33       26.72     32.24 o
  -4   0  16        0.92       -8.58     21.51 o
  -3   0  16        9.70       -9.79     19.11 o
  -2   0  16       84.72       87.92     21.83 o
  -1   0  16       14.75        2.29     19.00 o
   0   0  16       30.86       32.89     19.75 o
   1   0  16       26.04        5.19     28.87 o
   2   0  16       57.87       37.32     29.59 o
   3   0  16        0.76       11.66     26.00 o
   4   0  16        6.00       11.30     30.76 o
  -5   1  16       83.32       80.66     27.21 o
  -4   1  16        6.07       52.69     23.38 o
  -3   1  16       41.70       38.83     19.58 o
  -2   1  16      439.22      401.76     32.66 o
  -1   1  16      215.26      256.04     27.41 o
   0   1  16       29.39       25.18     24.00 o
   1   1  16       84.00      115.39     25.77 o
   2   1  16      114.80      147.40     36.79 o
   3   1  16       12.56       -8.18     26.36 o
   4   1  16       15.47       42.58     33.04 o
  -5   2  16        7.69      -12.71     29.49 o
  -4   2  16       49.46       38.34     22.49 o
  -3   2  16       16.84       -0.70     25.19 o
  -2   2  16      133.65      118.58     15.90 o
  -1   2  16      389.75      356.30     31.07 o
   0   2  16       41.87       42.35     27.64 o
   1   2  16       82.49       65.47     17.83 o
   2   2  16       67.77       43.50     28.34 o
   3   2  16        3.21       -2.20     23.53 o
   4   2  16       10.79       43.81     25.17 o
  -5   3  16        9.78       52.46     35.88 o
  -4   3  16       23.65       39.98     31.02 o
  -3   3  16       25.50       29.28     25.93 o
  -2   3  16      118.79      129.65     26.05 o
  -1   3  16       59.97       42.21     15.64 o
   0   3  16       12.05        7.13     16.63 o
   1   3  16       13.20       21.13     22.26 o
   2   3  16       33.03       22.93     21.91 o
   3   3  16       20.92       18.50     22.51 o
  -4   4  16       10.71        4.46     28.55 o
  -3   4  16       10.80       35.00     34.04 o
  -2   4  16       20.40       15.37     34.73 o
  -1   4  16       57.60       74.17     20.37 o
   0   4  16       17.32       25.92     20.60 o
   1   4  16       54.04       40.37     24.50 o
   2   4  16       21.52       21.00     25.88 o
   3   4  16       14.68       24.37     24.76 o
  -4   5  16        1.39       28.59     32.13 o
  -3   5  16       19.03       46.66     34.07 o
  -2   5  16       23.68       28.49     31.38 o
  -1   5  16        7.73        1.14     31.53 o
   0   5  16       23.76       36.03     20.11 o
   1   5  16        1.00      -17.96     25.27 o
   2   5  16       10.42        2.11     29.61 o
  -2   6  16        6.07        6.72     34.41 o
  -1   6  16        1.04       -9.23     34.82 o
   0   6  16       16.82       23.08     35.05 o
   1   6  16        2.15      -25.27     25.27 o
  -1  -6  17       11.65       34.06     36.05 o
  -3  -5  17       18.96       34.25     35.23 o
  -2  -5  17        4.54       35.44     36.31 o
  -1  -5  17        0.53       47.74     31.64 o
   0  -5  17        9.47        8.21     36.51 o
   1  -5  17        8.56        6.82     23.04 o
  -4  -4  17        5.37       19.94     31.91 o
  -3  -4  17       92.23      126.25     37.57 o
  -2  -4  17       14.92       17.66     57.27 o
  -1  -4  17        6.84       15.29     31.70 o
   0  -4  17       86.17       73.62     25.93 o
   1  -4  17        3.52       20.26     29.80 o
   2  -4  17        4.83       18.99     25.14 o
  -5  -3  17        6.57      -17.14     49.25 o
  -4  -3  17        7.72        3.32     26.35 o
  -3  -3  17       98.31       83.92     22.22 o
  -2  -3  17       28.11       28.69     21.80 o
  -1  -3  17       24.33       11.50     19.68 o
   0  -3  17       16.40        4.83     23.16 o
   1  -3  17       63.69       68.00     23.27 o
   2  -3  17        8.77       46.56     25.93 o
   3  -3  17       12.22       16.52     27.02 o
  -5  -2  17       17.83        3.80     45.44 o
  -4  -2  17       40.83       51.66     20.50 o
  -3  -2  17       12.89       14.51     20.36 o
  -2  -2  17       85.39      124.56     24.55 o
  -1  -2  17       19.89       25.25     14.10 o
   0  -2  17       14.39       -3.67     18.65 o
   1  -2  17       48.30       63.32     25.12 o
   2  -2  17        6.57        5.40     26.79 o
   3  -2  17        7.93        6.19     25.17 o
  -5  -1  17       12.75       -2.67     30.44 o
  -4  -1  17        3.71       18.40     18.15 o
  -3  -1  17       48.49       32.22     18.71 o
  -2  -1  17      228.22      223.14     27.56 o
  -1  -1  17       26.90       37.42     26.31 o
   0  -1  17       66.23       64.40     23.19 o
   1  -1  17       34.23       51.19     29.62 o
   2  -1  17        3.68       -7.33     28.53 o
   3  -1  17        0.47      -24.83     27.29 o
   4  -1  17       12.82       34.65     69.48 o
  -5   0  17        1.42       20.42     30.26 o
  -4   0  17      156.21      175.94     25.78 o
  -3   0  17        0.59       18.08     21.86 o
  -2   0  17        5.86        3.89     19.92 o
  -1   0  17      115.91      100.19     21.70 o
   0   0  17        0.13        1.90     14.65 o
   1   0  17        9.42       26.13     27.34 o
   2   0  17        4.06       21.00     29.42 o
   3   0  17        0.28        8.50     29.66 o
   4   0  17        0.85       55.40     44.62 o
  -5   1  17       12.50       25.61     25.52 o
  -4   1  17        3.95        5.67     23.93 o
  -3   1  17       48.79       37.39     19.69 o
  -2   1  17      224.76      206.36     28.79 o
  -1   1  17       27.00       41.77     21.86 o
   0   1  17       66.42       68.63     22.33 o
   1   1  17       34.94       11.50     22.54 o
   2   1  17        3.90       16.69     28.82 o
   3   1  17        0.58       10.84     28.85 o
   4   1  17       12.43       21.99     30.80 o
  -5   2  17       18.55       22.98     24.82 o
  -4   2  17       40.13       37.38     22.86 o
  -3   2  17       13.69        0.41     24.09 o
  -2   2  17       88.14       91.17     28.21 o
  -1   2  17       18.96       31.15     20.45 o
   0   2  17       15.23       -0.05     26.59 o
   1   2  17       49.19       50.79     36.70 o
   2   2  17        6.26      -11.60     30.92 o
   3   2  17        7.99       25.72     22.67 o
  -5   3  17        6.74       26.78     30.98 o
  -4   3  17        8.04       17.62     28.75 o
  -3   3  17       99.29      131.13     26.89 o
  -2   3  17       28.61       38.88     23.99 o
  -1   3  17       23.49       28.28     15.62 o
   0   3  17       15.80       40.38     21.94 o
   1   3  17       63.36       59.12     20.04 o
   2   3  17        8.87       10.47     21.48 o
   3   3  17       12.41       38.82     35.99 o
  -4   4  17        5.47       10.61     30.14 o
  -3   4  17       94.49      112.87     28.63 o
  -2   4  17       14.56        8.96     29.36 o
  -1   4  17        7.79        6.60     35.70 o
   0   4  17       88.21       67.91     24.47 o
   1   4  17        3.36       28.50     23.11 o
   2   4  17        5.56        5.78     24.94 o
  -3   5  17       18.82      -10.33     38.91 o
  -2   5  17        4.84      -21.13     34.48 o
  -1   5  17        0.42      -11.65     36.75 o
   0   5  17        9.64       46.59     21.97 o
   1   5  17        8.48       36.50     22.06 o
  -1   6  17       11.93       -2.60     53.73 o
  -2  -5  18       27.76       55.37     39.69 o
  -1  -5  18       10.12       18.81     36.04 o
   0  -5  18        0.02       -4.88     40.48 o
   1  -5  18       19.87       -5.35     36.21 o
  -3  -4  18       20.31        7.47     33.20 o
  -2  -4  18       37.04       37.49     32.61 o
  -1  -4  18        3.81       30.43     30.38 o
   0  -4  18        3.50        7.23     23.14 o
   1  -4  18       11.02       26.85     24.30 o
   2  -4  18        1.18        6.84     40.98 o
  -4  -3  18       33.88       55.97     29.28 o
  -3  -3  18        9.55        8.61     31.00 o
  -2  -3  18       49.84       74.99     24.03 o
  -1  -3  18       15.19        4.88     21.45 o
   0  -3  18        4.68      -24.97     24.97 o
   1  -3  18       27.73       32.74     24.13 o
   2  -3  18       11.03       24.29     32.38 o
  -5  -2  18       20.04        2.52     55.22 o
  -4  -2  18        7.96       -8.94     21.88 o
  -3  -2  18       40.48       32.16     21.09 o
  -2  -2  18        3.86       -7.23     22.37 o
  -1  -2  18       17.61       30.21     18.85 o
   0  -2  18        9.67       27.14     25.16 o
   1  -2  18       12.48       20.99     24.53 o
   2  -2  18        7.44       16.94     27.27 o
   3  -2  18        4.66       16.10     40.39 o
  -5  -1  18       22.20       47.70     34.71 o
  -4  -1  18        3.38       10.83     31.12 o
  -3  -1  18       55.38       56.16     31.48 o
  -2  -1  18        1.44        9.00     30.77 o
  -1  -1  18       32.57       27.91     21.86 o
   0  -1  18        6.33        8.14     22.53 o
   1  -1  18        7.88        8.75     30.03 o
   2  -1  18       45.06       28.97     26.79 o
   3  -1  18        3.07        5.38     30.44 o
  -5   0  18       54.35       68.41     32.24 o
  -4   0  18        4.08      -20.11     28.39 o
  -3   0  18        3.89      -25.02     34.36 o
  -2   0  18       51.46       12.68     30.40 o
  -1   0  18       73.92       34.94     31.70 o
   0   0  18        2.45       37.37     21.27 o
   1   0  18        4.08       15.69     25.73 o
   2   0  18        9.09       11.17     29.17 o
   3   0  18        0.04        3.29     31.09 o
  -5   1  18       23.11       48.39     27.83 o
  -4   1  18        3.17        2.39     24.70 o
  -3   1  18       53.84       49.68     22.54 o
  -2   1  18        1.86       -1.77     22.09 o
  -1   1  18       33.10       47.20     22.93 o
   0   1  18        6.27       11.44     18.65 o
   1   1  18        7.32       28.38     24.12 o
   2   1  18       44.89       50.59     25.79 o
   3   1  18        2.90       -7.23     34.01 o
  -5   2  18       19.84       37.85     27.01 o
  -4   2  18        7.77       -7.82     23.71 o
  -3   2  18       40.32       25.07     24.32 o
  -2   2  18        4.61        9.08     21.98 o
  -1   2  18       16.59       31.30     21.92 o
   0   2  18        9.57      -21.49     31.71 o
   1   2  18       12.26       23.20     29.85 o
   2   2  18        7.29       15.84     34.10 o
   3   2  18        4.68       -2.38     23.46 o
  -4   3  18       33.48       55.13     37.14 o
  -3   3  18       10.37       18.16     25.72 o
  -2   3  18       50.24       40.72     24.01 o
  -1   3  18       14.94       18.83     15.64 o
   0   3  18        5.29        2.20     21.77 o
   1   3  18       28.27       19.11     22.88 o
   2   3  18       11.36      -22.54     22.54 o
  -3   4  18       19.14       28.85     34.73 o
  -2   4  18       37.31       21.05     30.66 o
  -1   4  18        3.45        5.66     33.28 o
   0   4  18        3.67       18.33     20.04 o
   1   4  18       11.22       14.33     23.45 o
   2   4  18        1.21       31.38     46.06 o
  -2   5  18       27.95       49.36     35.60 o
  -1   5  18        9.32       34.41     36.47 o
   0   5  18        0.02       23.77     37.43 o
   1   5  18       20.20       -3.62     29.05 o
  -3  -4  19       18.76       43.02     34.00 o
  -2  -4  19        6.66       20.47     67.32 o
  -1  -4  19        2.11       17.85     70.11 o
   0  -4  19       24.27       67.61     39.84 o
   1  -4  19        1.63        8.63     27.26 o
  -4  -3  19       45.40       13.12     32.72 o
  -3  -3  19       35.72       26.37     28.53 o
  -2  -3  19       32.36       17.79     21.50 o
  -1  -3  19       39.33       45.34     22.45 o
   0  -3  19       22.07       37.96     24.15 o
   1  -3  19        3.29      -24.24     35.11 o
   2  -3  19        1.03       22.50     37.84 o
  -4  -2  19       29.10       -0.20     32.67 o
  -3  -2  19       41.76       54.24     22.05 o
  -2  -2  19       13.41       13.53     22.53 o
  -1  -2  19       33.10       30.16     28.67 o
   0  -2  19       25.83       31.13     30.86 o
   1  -2  19        3.03       11.39     24.59 o
   2  -2  19       13.72       -1.02     30.58 o
  -4  -1  19       13.76        9.34     32.56 o
  -3  -1  19       58.54       46.39     31.56 o
  -2  -1  19       11.51      -16.50     33.25 o
  -1  -1  19       49.01       45.68     24.81 o
   0  -1  19        6.82       26.84     21.71 o
   1  -1  19        0.79        0.97     27.37 o
   2  -1  19        6.57        7.00     39.37 o
   3  -1  19        8.55        6.34     36.71 o
  -4   0  19       38.43       39.68     33.21 o
  -3   0  19       17.37       13.39     30.12 o
  -2   0  19       34.42       44.34     33.99 o
  -1   0  19       98.16       79.36     32.51 o
   0   0  19        0.22       -5.20     21.94 o
   1   0  19       35.57       39.09     25.46 o
   2   0  19        0.25        4.36     25.26 o
   3   0  19        8.78        3.30     30.54 o
  -4   1  19       13.98       48.31     32.43 o
  -3   1  19       60.14       52.79     20.72 o
  -2   1  19       11.32       -7.55     20.43 o
  -1   1  19       49.43       43.12     20.23 o
   0   1  19        6.59        8.63     19.55 o
   1   1  19        0.79       16.38     24.64 o
   2   1  19        6.84       -9.92     33.61 o
   3   1  19        8.71       12.35     35.59 o
  -4   2  19       29.60       51.57     26.24 o
  -3   2  19       41.51       68.52     25.83 o
  -2   2  19       13.09        4.45     23.18 o
  -1   2  19       32.37       29.21     23.68 o
   0   2  19       25.86       19.21     24.37 o
   1   2  19        2.89        1.63     34.83 o
   2   2  19       13.83       35.18     30.15 o
  -4   3  19       46.94       55.75     35.03 o
  -3   3  19       35.33       25.63     26.79 o
  -2   3  19       32.23       34.12     23.98 o
  -1   3  19       39.94       90.13     31.39 o
   0   3  19       21.83       39.82     34.07 o
   1   3  19        3.37        4.57     25.32 o
   2   3  19        1.06        8.28     21.68 o
  -3   4  19       18.14       28.25     33.82 o
  -2   4  19        6.98        7.02     37.31 o
  -1   4  19        2.13        7.54     32.05 o
   0   4  19       22.74       15.91     21.75 o
   1   4  19        1.70       11.68     26.72 o
  -2  -4  20        2.40       14.50     30.22 o
  -1  -4  20       23.21       55.24     34.83 o
   0  -4  20        3.38        2.42     46.48 o
  -3  -3  20       19.12        7.22     32.43 o
  -2  -3  20       23.39       70.13     33.32 o
  -1  -3  20       25.74       51.20     33.34 o
   0  -3  20       14.15       18.60     30.06 o
   1  -3  20       24.71       42.63     40.00 o
  -3  -2  20       18.06       28.10     23.26 o
  -2  -2  20       29.87       30.54     22.41 o
  -1  -2  20       20.44       12.21     53.68 o
   0  -2  20       10.79        0.45     31.32 o
   1  -2  20        1.40       25.27     37.06 o
   2  -2  20        2.43       23.69     29.89 o
  -4  -1  20        3.21       29.01     34.26 o
  -3  -1  20       17.56       39.40     30.19 o
  -2  -1  20       45.50       88.32     39.20 o
  -1  -1  20       12.24       22.70     31.25 o
   0  -1  20       89.26       67.11     24.24 o
   1  -1  20       20.09       53.58     24.46 o
   2  -1  20       20.07       39.11     30.15 o
  -4   0  20       47.72       16.19     32.76 o
  -3   0  20        0.93        2.66     36.31 o
  -2   0  20       95.91      108.84     36.97 o
  -1   0  20        0.36       47.42     23.38 o
   0   0  20       38.35       50.87     23.71 o
   1   0  20        1.10        8.76     24.57 o
   2   0  20        4.74        5.64     30.91 o
  -4   1  20        3.17        5.37     34.97 o
  -3   1  20       17.83       -3.21     30.34 o
  -2   1  20       45.89       55.20     38.98 o
  -1   1  20       12.14       13.94     28.95 o
   0   1  20       89.95       88.99     30.33 o
   1   1  20       19.88       36.40     24.15 o
   2   1  20       19.97       -7.56     39.81 o
  -3   2  20       17.82       10.79     24.99 o
  -2   2  20       29.48       26.62     23.89 o
  -1   2  20       20.39       22.48     23.22 o
   0   2  20       10.73       11.58     24.15 o
   1   2  20        1.25       20.33     48.70 o
   2   2  20        2.24      -25.32     35.19 o
  -3   3  20       19.24       -8.14     28.91 o
  -2   3  20       23.30        2.65     24.48 o
  -1   3  20       26.30       44.49     29.95 o
   0   3  20       14.14       30.57     21.44 o
   1   3  20       24.07       37.13     26.48 o
  -2   4  20        2.43      -37.50     37.92 o
  -1   4  20       22.67       72.61     35.26 o
   0   4  20        3.30      -29.44     29.44 o
  -2  -3  21        2.10       -7.49     30.17 o
  -1  -3  21        0.59       18.86     37.11 o
   0  -3  21        1.36       23.42     38.09 o
  -3  -2  21        0.63        2.22     24.17 o
  -2  -2  21       52.86       46.76     31.67 o
  -1  -2  21       50.74       24.19     56.04 o
   0  -2  21        8.77       -4.97     36.77 o
   1  -2  21       22.70      -28.84     43.56 o
  -3  -1  21       35.83       47.10     33.11 o
  -2  -1  21        7.75      -24.87     32.33 o
  -1  -1  21        1.50      -15.64     36.88 o
   0  -1  21       14.55       17.29     30.90 o
   1  -1  21        3.20       -2.96     25.28 o
  -3   0  21       13.54       61.56     37.75 o
  -2   0  21       13.09       31.67     31.85 o
  -1   0  21       74.01       92.20     27.55 o
   0   0  21       12.69       42.07     29.26 o
   1   0  21        0.62       14.35     25.84 o
  -3   1  21       36.63       36.37     33.67 o
  -2   1  21        7.36      -10.19     43.57 o
  -1   1  21        1.80      -32.91     32.91 o
   0   1  21       14.29       -5.86     24.46 o
   1   1  21        3.21       12.15     32.47 o
  -3   2  21        0.57        9.14     33.19 o
  -2   2  21       52.90       40.52     32.18 o
  -1   2  21       50.44       48.73     32.80 o
   0   2  21        8.45       51.08     40.44 o
   1   2  21       23.55       27.15     44.53 o
  -2   3  21        2.26      -24.67     32.00 o
  -1   3  21        0.47       28.52     29.41 o
   0   3  21        1.55       38.99     29.31 o
  -2  -1  22        1.79      -34.20     34.20 o
  -1  -1  22        2.79       20.27     60.75 o
   0  -1  22       80.84       71.63     38.16 o
  -2   0  22       26.39       19.91     36.39 o
  -1   0  22       64.43       43.82     26.62 o
   0   0  22        0.09      -23.68     31.53 o
  -2   1  22        2.06      -24.85     38.69 o
  -1   1  22        2.97        5.51     26.98 o
   0   1  22       80.05       69.37     33.34 o
 
